# Supplementary material for: An intracellular phosphorus-starvation signal activates the PhoB/PhoR two-component system in Salmonella enterica
Source: bioRxiv. 2023 Mar 23:2023.03.23.533958. Preprint. [Version 1] doi: 10.1101/2023.03.23.533958 (PMC10055408; doi:10.1101/2023.03.23.533958)
Supplement: Supplement 1 [file media-1.xls]

## Sheet: 14028s -Pi vs. +Pi
Table S1. RNA-Seq Summary
GeneID	Base mean	log2 FC (-Pi/+Pi)	Std error	Wald-Stats	P-value	P-adj	Protein name/product
STM14_RS00570	163.278	0.507708	0.232121	2.18725	0.0287239	0.0463123	thr operon leader peptide
STM14_RS00575	963.996	-0.301156	0.176834	-1.70304	0.0885605	0.127522	bifunctional aspartate kinase/homoserine dehydrogenase I
STM14_RS00580	513.982	-0.200412	0.171862	-1.16612	0.243565	0.308089	homoserine kinase
STM14_RS00585	989.515	-0.04013	0.181217	-0.221447	0.824745	0.860448	threonine synthase
STM14_RS00590	494.025	0.323269	0.124537	2.59576	0.00943832	0.0168821	peroxide stress protein YaaA
STM14_RS00595	187.313	0.778435	0.155018	5.02157	5.12521e-07	1.61517e-06	sodium:alanine symporter family protein
STM14_RS00600	4056.42	1.38688	0.160493	8.64139	5.55328e-18	3.967e-17	transaldolase
STM14_RS00605	278.748	-0.201857	0.164301	-1.22858	0.219229	0.281743	molybdopterin adenylyltransferase
STM14_RS00610	288.052	-2.713	0.382338	-7.09581	1.28593e-12	6.50638e-12	acetate uptake transporter
STM14_RS00615	43.9091	1.02074	0.23047	4.42894	9.46959e-06	2.60116e-05	acidic protein MsyB
STM14_RS00620	24.2581	0.639578	0.302383	2.11513	0.0344192	0.0542906	DUF2541 family protein
STM14_RS00625	5921.88	-0.235248	0.284535	-0.826782	0.40836	0.480068	molecular chaperone DnaK
STM14_RS00630	1304.95	-0.487889	0.23451	-2.08046	0.0374832	0.0585187	molecular chaperone DnaJ
STM14_RS00635	59.8983	-0.299723	0.230362	-1.30109	0.193226	0.252867	LysR family transcriptional regulator
STM14_RS00640	4.17036	-0.271898	0.619254	-0.439073	0.660609	0.719878	hypothetical protein
STM14_RS00645	10.382	0.546503	0.406595	1.3441	0.178917	0.236098	glycoside hydrolase family 108 protein
STM14_RS00650	13.1429	1.98965	0.495381	4.01641	5.90918e-05	0.000146577	transcriptional regulator
STM14_RS00655	114.647	0.316204	0.163751	1.93101	0.053482	0.0807432	chitinase
STM14_RS00660	95.6376	0.229077	0.17239	1.32883	0.183904	0.241843	chitinase
STM14_RS00665	25.7427	1.3593	0.314319	4.3246	1.5281e-05	4.08476e-05	winged helix-turn-helix transcriptional regulator
STM14_RS00670	55.2244	0.0845224	0.210675	0.401198	0.688274	0.744181	fimbrial protein BcfA
STM14_RS00675	36.0613	0.385649	0.246821	1.56247	0.118178	0.163684	fimbrial biogenesis chaperone BcfB
STM14_RS00680	100.991	0.0769953	0.16933	0.454705	0.649322	0.709774	fimbrial biogenesis usher protein BcfC
STM14_RS00685	67.4781	0.599648	0.211422	2.83627	0.00456444	0.00865807	fimbrial protein BcfD
STM14_RS00690	28.7332	0.397788	0.264721	1.50267	0.132924	0.181852	fimbrial protein BcfE
STM14_RS00695	39.1713	0.45006	0.233055	1.93113	0.0534664	0.0807432	fimbrial protein BcfF
STM14_RS00700	60.1439	1.06789	0.199728	5.3467	8.95742e-08	3.04952e-07	pili/flagellar-assembly chaperone
STM14_RS00705	102.465	0.41954	0.16204	2.58911	0.00962231	0.0171776	DsbA family protein
STM14_RS00710	26.0561	0.980329	0.327781	2.9908	0.00278246	0.00547994	hypothetical protein
STM14_RS00715	5.73136	0.814116	0.546382	1.49001	0.136221	0.185807	transcriptional regulator
STM14_RS00720	13.1096	-0.0133251	0.422461	-0.0315416	0.974838	0.981482	LysR family transcriptional regulator
STM14_RS00725	1.64785	0.172171	0.847798	0.20308	0.839073	0.872637	transcriptional regulator
STM14_RS00730	80.6504	1.12734	0.19878	5.67128	1.41732e-08	5.22537e-08	aryl-sulfate sulfotransferase
STM14_RS00735	119.375	0.65004	0.169342	3.83862	0.000123729	0.000294621	bifunctional metallophosphatase/5'-nucleotidase
STM14_RS00740	6.7626	0.746591	0.510934	1.46123	0.143953	0.194825	hypothetical protein
STM14_RS00745	182.703	0.509218	0.129263	3.9394	8.16858e-05	0.000198819	sulfatase-like hydrolase/transferase
STM14_RS00750	74.3079	0.49416	0.206707	2.39063	0.0168193	0.0285879	anaerobic sulfatase maturase
STM14_RS00755	48.1153	0.545918	0.239211	2.28216	0.0224798	0.037027	hypothetical protein
STM14_RS00760	203.446	1.06195	0.142563	7.44899	9.40588e-14	5.15803e-13	aryl-sulfate sulfotransferase
STM14_RS00765	1603.36	-0.356834	0.130431	-2.73581	0.0062226	0.0115171	Na+/H+ antiporter NhaA
STM14_RS00770	751.869	-0.453195	0.0983154	-4.6096	4.03435e-06	1.1553e-05	transcriptional activator NhaR
STM14_RS00775	188.611	-0.113373	0.15076	-0.752012	0.452044	0.522836	glycoside hydrolase family 31 protein
STM14_RS00780	41.2654	0.309347	0.292985	1.05585	0.291039	0.359791	MFS transporter
STM14_RS00785	1477.01	-2.51948	0.198819	-12.6722	8.43061e-37	1.50209e-35	30S ribosomal protein S20
STM14_RS00790	7.80008	0.134625	0.477037	0.282211	0.777781	0.819848	YaaY family protein
STM14_RS00795	667.793	-1.43544	0.132489	-10.8344	2.36562e-27	2.81355e-26	bifunctional riboflavin kinase/FAD synthetase
STM14_RS00800	3408.68	-1.56812	0.132458	-11.8386	2.46556e-32	3.67747e-31	isoleucine--tRNA ligase
STM14_RS00805	617.071	-1.22271	0.160297	-7.6278	2.38791e-14	1.37711e-13	lipoprotein signal peptidase
STM14_RS00810	445.277	-1.03746	0.136907	-7.57785	3.51329e-14	2.0059e-13	FKBP-type peptidyl-prolyl cis-trans isomerase
STM14_RS00815	575.007	-0.742163	0.130496	-5.68724	1.29109e-08	4.79475e-08	4-hydroxy-3-methylbut-2-enyl diphosphate reductase
STM14_RS00820	222.556	-0.734905	0.136912	-5.36773	7.97357e-08	2.72877e-07	nitrite reductase
STM14_RS00825	391.139	0.0777493	0.125446	0.619782	0.535402	0.603581	ribonucleoside hydrolase RihC
STM14_RS00830	159.656	0.683907	0.151921	4.50174	6.74005e-06	1.88647e-05	response regulator
STM14_RS00835	157.535	1.42972	0.153405	9.3199	1.1645e-20	9.71269e-20	sensor histidine kinase
STM14_RS00840	23.1185	-0.490701	0.325022	-1.50975	0.131108	0.17969	oxalacetate decarboxylase subunit beta
STM14_RS00845	36.1256	-0.309138	0.248136	-1.24584	0.212822	0.274588	sodium-extruding oxaloacetate decarboxylase subunit alpha
STM14_RS00850	4.79807	-0.771382	0.596423	-1.29335	0.195891	0.255988	oxaloacetate decarboxylase subunit gamma
STM14_RS00855	16.7701	0.917029	0.364395	2.51658	0.01185	0.0208468	citrate/sodium symporter CitN
STM14_RS00860	31.3427	-0.369821	0.271192	-1.36369	0.172666	0.228707	[citrate (pro-3S)-lyase] ligase
STM14_RS00865	3.91459	0.333263	0.66065	0.504447	0.613947	0.677087	citrate lyase acyl carrier protein
STM14_RS00870	26.0991	0.00415668	0.284882	0.0145909	0.988359	0.991016	citrate (pro-3S)-lyase subunit beta
STM14_RS00875	62.122	-0.481045	0.204177	-2.35602	0.0184718	0.031028	citrate lyase subunit alpha
STM14_RS00880	18.6903	-0.630231	0.327756	-1.92287	0.0544968	0.0821128	citrate lyase holo-[acyl-carrier protein] synthase
STM14_RS00885	45.6916	0.627123	0.265333	2.36354	0.0181014	0.0305178	triphosphoribosyl-dephospho-CoA synthase CitG
STM14_RS00890	395.338	-0.0902418	0.135549	-0.66575	0.505571	0.575015	4-hydroxy-tetrahydrodipicolinate reductase
STM14_RS00900	2941.24	-3.86283	0.145518	-26.5454	2.90297e-155	6.46512e-153	glutamine-hydrolyzing carbamoyl-phosphate synthase small subunit
STM14_RS00905	6502.13	-3.67192	0.126117	-29.1151	2.31036e-186	5.8773e-184	carbamoyl-phosphate synthase large subunit
STM14_RS00910	97.8383	-0.458531	0.181431	-2.5273	0.0114942	0.0202509	IS200/IS605-like element IS200F family transposase
STM14_RS00915	34.685	-0.347747	0.253909	-1.36957	0.17082	0.226589	carnitine metabolism transcriptional regulator CaiF
STM14_RS00920	35.4714	0.154293	0.313359	0.492385	0.622447	0.684318	carnitine operon protein CaiE
STM14_RS00925	55.1953	-0.000434518	0.215299	-0.0020182	0.99839	0.99839	crotonobetainyl-CoA hydratase
STM14_RS00930	114.368	0.022387	0.188839	0.118551	0.905631	0.927507	crotonobetaine/carnitine-CoA ligase
STM14_RS00935	87.4767	-0.316538	0.177937	-1.77893	0.0752509	0.110193	L-carnitine CoA-transferase
STM14_RS00940	57.6138	-0.338955	0.211467	-1.60287	0.108963	0.152582	crotonobetainyl-CoA dehydrogenase
STM14_RS00945	16.1158	-0.143689	0.348277	-0.41257	0.679922	0.736794	L-carnitine/gamma-butyrobetaine antiport BCCT transporter
STM14_RS00955	16.5213	-0.6164	0.339418	-1.81605	0.0693626	0.102621	electron transfer flavoprotein FixA
STM14_RS00960	19.6861	-0.0671215	0.36226	-0.185285	0.853005	0.884691	electron transfer flavoprotein subunit alpha/FixB family protein
STM14_RS00965	32.2094	0.472777	0.250183	1.88972	0.0587952	0.0881543	FAD-dependent oxidoreductase
STM14_RS00970	7.16888	0.612798	0.501021	1.2231	0.221293	0.283838	ferredoxin-like protein FixX
STM14_RS00975	101.611	0.466029	0.167204	2.78719	0.00531665	0.00996926	MFS transporter
STM14_RS00980	98.5224	2.08322	0.216926	9.60338	7.73617e-22	7.01463e-21	YgdI/YgdR family lipoprotein
STM14_RS00985	52.9655	1.12333	0.22054	5.09355	3.51418e-07	1.12922e-06	hypothetical protein
STM14_RS00990	94.3013	0.951381	0.211535	4.4975	6.87559e-06	1.92089e-05	DUF1471 domain-containing protein
STM14_RS01000	116.004	0.454061	0.172953	2.62534	0.00865627	0.0155867	sulfatase-like hydrolase/transferase
STM14_RS01005	156.698	1.56184	0.165182	9.45529	3.22117e-21	2.80413e-20	glutathione-regulated potassium-efflux system oxidoreductase KefF
STM14_RS01010	390.941	1.52907	0.137886	11.0894	1.41205e-28	1.81623e-27	glutathione-regulated potassium-efflux system protein KefC
STM14_RS01015	325.26	-0.213026	0.134253	-1.58674	0.112571	0.156961	type 3 dihydrofolate reductase
STM14_RS01020	526.572	0.312242	0.130469	2.39323	0.016701	0.0283972	bis(5'-nucleosyl)-tetraphosphatase (symmetrical)
STM14_RS01025	342.062	0.216845	0.131455	1.64958	0.0990286	0.140518	Co2+/Mg2+ efflux protein ApaG
STM14_RS01030	936.39	-0.18527	0.153052	-1.21051	0.226084	0.288851	16S rRNA (adenine(1518)-N(6)/adenine(1519)-N(6))- dimethyltransferase RsmA
STM14_RS01035	840.087	-0.340031	0.136144	-2.49759	0.012504	0.0218754	4-hydroxythreonine-4-phosphate dehydrogenase PdxA
STM14_RS01040	1609.66	-0.272464	0.148485	-1.83496	0.066511	0.0987849	peptidylprolyl isomerase SurA
STM14_RS01045	2590.06	-0.296466	0.115117	-2.57533	0.0100144	0.017815	LPS assembly protein LptD
STM14_RS01050	301.712	-0.259423	0.170085	-1.52525	0.127197	0.175063	co-chaperone DjlA
STM14_RS01055	355.207	-1.14077	0.207317	-5.50256	3.74311e-08	1.32353e-07	bifunctional tRNA pseudouridine(32) synthase/23SrRNA pseudouridine(746) synthase RluA
STM14_RS01060	1305.15	-1.39313	0.24083	-5.78472	7.26347e-09	2.76471e-08	RNA polymerase-associated protein RapA
STM14_RS01065	279.121	0.504607	0.12092	4.17305	3.00551e-05	7.77088e-05	DNA polymerase II
STM14_RS01070	44.9784	0.269737	0.221618	1.21712	0.223558	0.286101	YdcF family protein
STM14_RS01075	9.29547	0.00273933	0.50591	0.00541466	0.99568	0.996768	DUF4751 family protein
STM14_RS01080	25.5076	1.1289	0.301498	3.74429	0.000180902	0.000421552	L-ribulose-5-phosphate 4-epimerase
STM14_RS01085	44.1711	1.39641	0.259422	5.38276	7.3354e-08	2.52358e-07	L-arabinose isomerase
STM14_RS01090	57.3572	0.705048	0.228802	3.08148	0.00205972	0.0041366	ribulokinase
STM14_RS01095	257.191	0.0550144	0.170033	0.323551	0.746278	0.792855	arabinose operon transcriptional regulator AraC
STM14_RS01100	182.79	-1.09031	0.190138	-5.7343	9.79183e-09	3.67816e-08	DedA family protein
STM14_RS01105	287.348	-0.641396	0.180063	-3.56206	0.000367953	0.000821481	thiamine ABC transporter ATP-binding protein ThiQ
STM14_RS01110	870.574	-0.583979	0.177523	-3.2896	0.0010033	0.0021132	thiamine/thiamine pyrophosphate ABC transporter permease ThiP
STM14_RS01115	1064.67	-0.399892	0.157756	-2.53487	0.011249	0.0198723	thiamine ABC transporter substrate binding subunit
STM14_RS01120	258.18	0.145945	0.139687	1.0448	0.296116	0.365082	HTH-type transcriptional regulator SgrR
STM14_RS01125	55.1164	-0.849661	0.231004	-3.67813	0.000234954	0.000540358	glucose uptake inhibitor SgrT
STM14_RS01130	220.564	-1.06336	0.154394	-6.88732	5.68542e-12	2.75196e-11	3-isopropylmalate dehydratase small subunit
STM14_RS01135	479.328	-1.08813	0.159437	-6.82483	8.80282e-12	4.21192e-11	3-isopropylmalate dehydratase large subunit
STM14_RS01140	365.435	-1.14152	0.142973	-7.98416	1.41485e-15	8.83849e-15	3-isopropylmalate dehydrogenase
STM14_RS01145	302.069	-0.503589	0.121827	-4.13364	3.57059e-05	9.13903e-05	2-isopropylmalate synthase
STM14_RS01150	20.2513	-0.178202	0.393343	-0.453045	0.650516	0.710741	leu operon leader peptide
STM14_RS01155	33.1668	1.23728	0.296769	4.16917	3.05708e-05	7.89531e-05	transcriptional regulator LeuO
STM14_RS01160	714.29	-0.015596	0.169543	-0.0919886	0.926707	0.943815	acetolactate synthase 3 large subunit
STM14_RS01165	272.794	0.183984	0.14613	1.25904	0.208015	0.269602	acetolactate synthase small subunit
STM14_RS01170	461.635	-0.637637	0.180626	-3.53015	0.000415329	0.000922753	catabolite repressor/activator
STM14_RS01175	545.693	-0.0687045	0.148735	-0.461924	0.644135	0.705452	division/cell wall cluster transcriptional repressor MraZ
STM14_RS01180	1034.75	0.0270616	0.139568	0.193895	0.846258	0.878489	16S rRNA (cytosine(1402)-N(4))-methyltransferaseRsmH
STM14_RS01185	373.473	0.144742	0.12667	1.14267	0.253174	0.318397	cell division protein FtsL
STM14_RS01190	975.141	0.125281	0.117104	1.06983	0.284698	0.352869	peptidoglycan glycosyltransferase FtsI
STM14_RS01195	1217.62	-0.136112	0.138776	-0.980799	0.326692	0.397429	UDP-N-acetylmuramoyl-L-alanyl-D-glutamate--2, 6-diaminopimelate ligase
STM14_RS01200	1306.49	-0.309533	0.138743	-2.23098	0.0256827	0.0419255	UDP-N-acetylmuramoyl-tripeptide--D-alanyl-D- alanine ligase
STM14_RS01205	934.632	-0.423645	0.111046	-3.81504	0.000136163	0.000322718	phospho-N-acetylmuramoyl-pentapeptide- transferase
STM14_RS01210	1260.88	-0.221219	0.134164	-1.64887	0.0991747	0.140595	UDP-N-acetylmuramoyl-L-alanine--D-glutamate ligase
STM14_RS01215	902.855	-0.303868	0.127375	-2.38561	0.0170506	0.0289278	cell division protein FtsW
STM14_RS01220	877.37	-0.189992	0.133078	-1.42768	0.153385	0.205622	undecaprenyldiphospho-muramoylpentapeptide beta-N-acetylglucosaminyltransferase
STM14_RS01225	1369.3	-0.306955	0.122315	-2.50954	0.0120889	0.0212413	UDP-N-acetylmuramate--L-alanine ligase
STM14_RS01230	864.025	-0.14182	0.118908	-1.19269	0.232991	0.296023	D-alanine--D-alanine ligase
STM14_RS01235	582.62	-0.170798	0.105301	-1.62199	0.104804	0.147525	cell division protein FtsQ
STM14_RS01240	1236.68	0.0128623	0.119922	0.107255	0.914586	0.934797	cell division protein FtsA
STM14_RS01245	2985.37	0.12074	0.147308	0.819638	0.412423	0.484102	cell division protein FtsZ
STM14_RS01250	3443.72	-0.0119494	0.164391	-0.072689	0.942054	0.955595	UDP-3-O-acyl-N-acetylglucosamine deacetylase
STM14_RS01255	309.623	-0.562359	0.166891	-3.36961	0.000752748	0.00162433	secA regulator SecM
STM14_RS01260	2113.13	-1.14401	0.143825	-7.95418	1.80324e-15	1.11732e-14	preprotein translocase subunit SecA
STM14_RS01265	98.9935	0.1123	0.184722	0.607944	0.543225	0.611013	8-oxo-dGTP diphosphatase MutT
STM14_RS01275	107.331	-0.391303	0.152528	-2.56545	0.0103042	0.0182809	DNA gyrase inhibitor YacG
STM14_RS01280	557.165	-0.586643	0.103445	-5.67106	1.41919e-08	5.22805e-08	cell division protein ZapD
STM14_RS01285	303.028	-0.521091	0.122773	-4.24436	2.19214e-05	5.74244e-05	dephospho-CoA kinase
STM14_RS01290	3694.98	0.725216	0.195033	3.71843	0.000200467	0.000463605	GMP reductase
STM14_RS01295	94.2604	0.773297	0.186293	4.15097	3.31063e-05	8.53087e-05	protein transport protein HofC
STM14_RS01300	23.8017	1.07725	0.322668	3.33858	0.000842085	0.00181029	type II secretion system protein GspE
STM14_RS01305	8.00537	0.750901	0.461868	1.62579	0.103994	0.14652	prepilin peptidase-dependent pilin
STM14_RS01310	386.102	-0.505525	0.130762	-3.86601	0.000110632	0.000264536	carboxylating nicotinate-nucleotide diphosphorylase
STM14_RS01315	237.228	0.43532	0.135878	3.20376	0.00135647	0.00280419	1,6-anhydro-N-acetylmuramyl-L-alanine amidase AmpD
STM14_RS01320	296.64	0.528062	0.147613	3.57733	0.000347119	0.000778003	beta-lactamase regulator AmpE
STM14_RS01325	115.739	0.399706	0.157409	2.53928	0.0111082	0.0196388	family 43 glycosylhydrolase
STM14_RS01330	45.3008	0.659106	0.262979	2.50631	0.0121998	0.0214198	MFS transporter
STM14_RS01335	492.624	-0.144322	0.120831	-1.19441	0.232317	0.295674	aromatic amino acid transporter AroP
STM14_RS01340	512.954	-0.191558	0.368749	-0.519483	0.603424	0.666927	pyruvate dehydrogenase complex transcriptional repressor PdhR
STM14_RS01345	7449.44	-0.637527	0.613182	-1.0397	0.298478	0.367796	pyruvate dehydrogenase (acetyl-transferring), homodimeric type
STM14_RS01350	4417.93	-0.595711	0.58112	-1.02511	0.305312	0.374806	pyruvate dehydrogenase complex dihydrolipoyllysine-residue acetyltransferase
STM14_RS01355	4472.59	-0.74037	0.316719	-2.33762	0.019407	0.0324125	dihydrolipoyl dehydrogenase
STM14_RS01360	15.7078	-0.392018	0.476828	-0.822136	0.410999	0.482679	outer membrane protein
STM14_RS01365	20.8686	0.485492	0.321558	1.50981	0.131092	0.17969	DUF2950 family protein
STM14_RS01370	171.353	0.602198	0.135802	4.43438	9.23391e-06	2.54099e-05	DUF3300 domain-containing protein
STM14_RS01375	5393.56	0.0189771	0.18762	0.101146	0.919434	0.938371	bifunctional aconitate hydratase 2/2-methylisocitrate dehydratase
STM14_RS01380	575.206	1.27977	0.54271	2.35811	0.0183682	0.0308993	HNH endonuclease
STM14_RS01385	278.522	0.860772	0.114902	7.49139	6.81505e-14	3.80099e-13	YacL family protein
STM14_RS01390	39.989	0.348173	0.243926	1.42737	0.153473	0.205664	2-keto-3-deoxygluconate permease 1
STM14_RS01395	81.5691	0.157122	0.183968	0.854072	0.393065	0.464956	D-threonate kinase
STM14_RS01400	159.303	0.274157	0.141903	1.932	0.05336	0.0806122	D-threonate 4-phosphate dehydrogenase
STM14_RS01405	300.37	-0.0608823	0.147956	-0.41149	0.680713	0.73705	DeoR/GlpR transcriptional regulator
STM14_RS01410	773.851	-2.59742	0.223391	-11.6273	2.99518e-31	4.28592e-30	adenosylmethionine decarboxylase
STM14_RS01415	814.652	-2.88634	0.225107	-12.8221	1.23336e-37	2.28646e-36	polyamine aminopropyltransferase
STM14_RS01420	145.848	-0.0535405	0.150792	-0.355063	0.722543	0.773019	YacC family pilotin-like protein
STM14_RS01425	390.599	-0.19342	0.127771	-1.5138	0.130076	0.178436	multicopper oxidase CueO
STM14_RS01430	2285.11	2.18133	0.197563	11.0411	2.41917e-28	3.06005e-27	pyrroloquinoline quinone-dependent dehydrogenase
STM14_RS01435	443.717	-1.31736	0.131524	-10.0161	1.29535e-23	1.28664e-22	hypoxanthine phosphoribosyltransferase
STM14_RS01440	986.319	-0.384228	0.133248	-2.88355	0.00393224	0.0075464	carbonate dehydratase
STM14_RS01445	356.371	0.0638981	0.138942	0.45989	0.645595	0.706544	ABC transporter ATP-binding protein
STM14_RS01450	317.029	0.0611096	0.132509	0.461174	0.644674	0.705705	ABC transporter permease
STM14_RS01455	152.864	0.403275	0.146381	2.75498	0.00586959	0.01093	fimbrial protein
STM14_RS01460	71.6871	0.36502	0.228206	1.59952	0.109705	0.153527	fimbrial outer membrane usher protein
STM14_RS01465	30.3536	0.498307	0.256915	1.93958	0.0524306	0.079339	fimbria/pilus periplasmic chaperone
STM14_RS01470	88.0641	1.13294	0.178601	6.34342	2.24725e-10	9.7116e-10	fimbrial protein
STM14_RS01475	102.614	2.95027	0.240023	12.2916	1.00505e-34	1.6982e-33	PTS sugar transporter subunit IIA
STM14_RS01480	331.629	-0.0872936	0.15039	-0.580447	0.561613	0.628452	polysaccharide deacetylase family protein
STM14_RS01485	615.612	-0.231928	0.14555	-1.59346	0.111057	0.155182	aspartate 1-decarboxylase
STM14_RS01490	647.117	-1.7597	0.145073	-12.1297	7.35044e-34	1.21071e-32	pantoate--beta-alanine ligase
STM14_RS01495	464.779	-1.74173	0.157237	-11.0771	1.61977e-28	2.07756e-27	3-methyl-2-oxobutanoate hydroxymethyltransferase
STM14_RS01500	250.431	-1.46571	0.172658	-8.4891	2.08247e-17	1.43609e-16	2-amino-4-hydroxy-6- hydroxymethyldihydropteridine diphosphokinase
STM14_RS01505	1102.69	-1.4629	0.142935	-10.2347	1.38612e-24	1.43274e-23	polynucleotide adenylyltransferase PcnB
STM14_RS01510	245.8	-1.40899	0.127881	-11.018	3.13093e-28	3.92782e-27	tRNA glutamyl-Q(34) synthetase GluQRS
STM14_RS01515	1115.97	-0.403434	0.150871	-2.67404	0.00749446	0.0136558	RNA polymerase-binding protein DksA
STM14_RS01520	342.974	0.116737	0.120809	0.966301	0.333894	0.404891	DNA/RNA nuclease SfsA
STM14_RS01525	110.466	-0.141037	0.188539	-0.748049	0.45443	0.524669	RNA 2',3'-cyclic phosphodiesterase
STM14_RS01530	667.96	-0.303357	0.142995	-2.12145	0.0338837	0.0535381	ATP-dependent helicase HrpB
STM14_RS01535	1695.74	-0.269478	0.123406	-2.18367	0.0289865	0.0466587	bifunctional glycosyl transferase/transpeptidase
STM14_RS01540	789.181	-0.0922961	0.183646	-0.502576	0.615262	0.678047	ferrichrome porin FhuA
STM14_RS01545	126.443	0.0774393	0.173837	0.445471	0.655979	0.715855	Fe3+-hydroxamate ABC transporter ATP-binding protein FhuC
STM14_RS01550	66.9893	-0.227445	0.223371	-1.01824	0.308563	0.378593	Fe(3+)-hydroxamate ABC transporter substrate-binding protein FhuD
STM14_RS01555	108.867	-0.17001	0.240461	-0.707016	0.479557	0.549384	Fe(3+)-hydroxamate ABC transporter permease FhuB
STM14_RS01560	35.1156	0.786125	0.249644	3.14899	0.00163837	0.00334169	fimbrial major subunit StfA
STM14_RS01565	60.9411	0.978699	0.20235	4.83665	1.32043e-06	3.96476e-06	fimbrial biogenesis outer membrane usher protein
STM14_RS01570	13.6629	0.588681	0.375658	1.56707	0.117099	0.162534	fimbrial chaperone StfD
STM14_RS01575	7.05284	0.939193	0.54727	1.71614	0.0861362	0.124422	fimbrial protein
STM14_RS01580	16.9107	1.05929	0.372146	2.84644	0.0044211	0.00842072	fimbrial minor subunit StfF
STM14_RS01585	19.589	0.944679	0.340408	2.77513	0.00551789	0.0103152	fimbrial protein
STM14_RS01590	79.7121	0.666507	0.200042	3.33184	0.00086273	0.00185032	DUF2544 domain-containing protein
STM14_RS01595	1215.74	-0.285033	0.174766	-1.63094	0.102902	0.145167	glutamate-1-semialdehyde 2,1-aminomutase
STM14_RS01600	252.034	-0.206165	0.14367	-1.43499	0.151291	0.203215	H(+)/Cl(-) exchange transporter ClcA
STM14_RS01605	449.936	0.0648043	0.195606	0.3313	0.740418	0.788092	iron-sulfur cluster insertion protein ErpA
STM14_RS01610	376.072	-0.5284	0.159127	-3.32063	0.000898149	0.00191731	TRIC cation channel family protein
STM14_RS01615	302.064	-0.995412	0.125586	-7.92613	2.26084e-15	1.39897e-14	vitamin B12 ABC transporter substrate-binding protein BtuF
STM14_RS01620	472.11	-1.1221	0.131659	-8.52279	1.5576e-17	1.08228e-16	5'-methylthioadenosine/S-adenosylhomocysteine nucleosidase
STM14_RS01625	432.331	1.26129	0.134104	9.40531	5.18779e-21	4.41541e-20	dGTPase
STM14_RS01630	1765.55	1.02998	0.160269	6.42657	1.30516e-10	5.76865e-10	serine endoprotease DegP
STM14_RS01635	151.284	0.0705748	0.178925	0.394437	0.693258	0.74851	DNA-binding transcriptional regulator CdaR
STM14_RS01640	570.59	0.885884	0.184637	4.79798	1.60273e-06	4.7904e-06	DUF3461 family protein
STM14_RS01645	237.566	-0.0732777	0.123163	-0.594965	0.551867	0.619362	MHS family MFS transporter
STM14_RS01650	1206.82	-0.384336	0.153707	-2.50044	0.0124039	0.0217282	2,3,4,5-tetrahydropyridine-2,6-dicarboxylate N-succinyltransferase
STM14_RS01655	691.522	-0.269903	0.110357	-2.44572	0.0144562	0.0249134	bifunctional uridylyltransferase/uridylyl-removing protein GlnD
STM14_RS01660	659.594	-0.478124	0.174739	-2.73622	0.00621501	0.0115077	type I methionyl aminopeptidase
STM14_RS01665	7684.52	-2.15693	0.230367	-9.36303	7.74853e-21	6.49827e-20	30S ribosomal protein S2
STM14_RS01670	4038.59	-2.4387	0.19242	-12.6738	8.25775e-37	1.47704e-35	elongation factor Ts
STM14_RS01675	1433.26	-1.35635	0.125464	-10.8107	3.06454e-27	3.62598e-26	UMP kinase
STM14_RS01680	1279.65	-0.644229	0.139799	-4.60826	4.0605e-06	1.16206e-05	ribosome recycling factor
STM14_RS01685	576.881	-0.991499	0.157594	-6.29149	3.14433e-10	1.34309e-09	1-deoxy-D-xylulose-5-phosphate reductoisomerase
STM14_RS01690	577.926	-1.41417	0.122001	-11.5915	4.55198e-31	6.4933e-30	(2E,6E)-farnesyl-diphosphate-specific ditrans,polycis-undecaprenyl-diphosphate synthase
STM14_RS01695	580.361	-0.948517	0.116148	-8.16648	3.17528e-16	2.05652e-15	phosphatidate cytidylyltransferase
STM14_RS01700	1336.67	-0.694234	0.115774	-5.99645	2.01678e-09	8.07947e-09	sigma E protease regulator RseP
STM14_RS01705	4641.37	-0.759574	0.136135	-5.57955	2.41137e-08	8.67372e-08	outer membrane protein assembly factor BamA
STM14_RS01710	1805.4	-0.5781	0.123806	-4.66942	3.0205e-06	8.75373e-06	molecular chaperone Skp
STM14_RS01715	1714.49	-0.782825	0.137427	-5.69631	1.22427e-08	4.55768e-08	UDP-3-O-(3-hydroxymyristoyl)glucosamine N-acyltransferase
STM14_RS01720	725	-1.32879	0.109535	-12.1312	7.22235e-34	1.1939e-32	3-hydroxyacyl-ACP dehydratase FabZ
STM14_RS01725	1136.69	-1.20788	0.139661	-8.64867	5.21023e-18	3.73359e-17	acyl-ACP--UDP-N-acetylglucosamine O-acyltransferase
STM14_RS01730	648.006	-1.21873	0.129783	-9.3905	5.97135e-21	5.05412e-20	lipid-A-disaccharide synthase
STM14_RS01735	243.968	-0.934535	0.169723	-5.50624	3.66586e-08	1.29822e-07	ribonuclease HII
STM14_RS01740	1862.85	-1.09075	0.125425	-8.69645	3.4243e-18	2.48493e-17	DNA polymerase III subunit alpha
STM14_RS01745	1218.56	-0.967308	0.155015	-6.24009	4.3731e-10	1.85411e-09	acetyl-CoA carboxylase carboxyl transferase subunit alpha
STM14_RS01750	230.377	-0.325416	0.127946	-2.54339	0.0109781	0.0194163	chitinase
STM14_RS01755	1040.94	0.682455	0.112052	6.09054	1.12531e-09	4.61306e-09	lysine decarboxylase LdcC
STM14_RS01760	247.149	0.703382	0.129429	5.43449	5.49533e-08	1.92085e-07	VOC family protein
STM14_RS01765	545.23	0.288652	0.110192	2.61955	0.00880461	0.0158414	tRNA lysidine(34) synthetase TilS
STM14_RS01770	467.051	1.11969	0.185839	6.02507	1.69034e-09	6.80746e-09	Rho-binding antiterminator
STM14_RS01775	279.799	1.28749	0.136611	9.42452	4.32098e-21	3.71215e-20	YaeP family protein
STM14_RS01780	163.525	-0.570639	0.136382	-4.18414	2.8625e-05	7.42629e-05	YaeQ family protein
STM14_RS01785	172.579	-0.301145	0.148028	-2.03437	0.0419141	0.0647957	aminoacyl-tRNA hydrolase
STM14_RS01790	405.47	-0.31316	0.160269	-1.95397	0.0507048	0.0768799	envelope stress response activation lipoprotein NlpE
STM14_RS01795	2021.37	-1.57883	0.15144	-10.4255	1.89746e-25	2.05401e-24	proline--tRNA ligase
STM14_RS01800	414.224	-0.366878	0.135704	-2.70351	0.0068611	0.0125819	tRNA (N6-threonylcarbamoyladenosine(37)-N6)-methyltransferase TrmO
STM14_RS01805	430.976	-0.390366	0.137716	-2.83458	0.00458861	0.00870031	Rcs stress response system protein RcsF
STM14_RS01810	1272.36	-0.146707	0.150891	-0.972269	0.330917	0.401928	methionine ABC transporter substrate-binding lipoprotein MetQ
STM14_RS01815	286.183	-1.32833	0.218454	-6.08061	1.19725e-09	4.89919e-09	methionine ABC transporter permease MetI
STM14_RS01820	431.41	-1.59377	0.224301	-7.10548	1.19907e-12	6.08034e-12	methionine ABC transporter ATP-binding protein MetN
STM14_RS01825	249.396	0.0130641	0.124308	0.105094	0.916301	0.935923	D-glycero-beta-D-manno-heptose 1,7-bisphosphate 7-phosphatase
STM14_RS01860	486.494	1.15966	0.128535	9.02212	1.84491e-19	1.43526e-18	2,5-didehydrogluconate reductase DkgB
STM14_RS01865	123.273	0.69867	0.15066	4.63738	3.52845e-06	1.01551e-05	LysR family transcriptional regulator
STM14_RS01870	114.174	1.54378	0.166433	9.27571	1.76444e-20	1.45837e-19	MFS transporter
STM14_RS01875	457.723	0.535416	0.135834	3.94169	8.09087e-05	0.000197274	endonuclease/exonuclease/phosphatase family protein
STM14_RS01880	201.044	0.463687	0.137338	3.37624	0.000734829	0.00158941	class I SAM-dependent methyltransferase
STM14_RS01885	1126.56	-1.31516	0.144082	-9.12785	6.98753e-20	5.5742e-19	murein transglycosylase D
STM14_RS01890	162.932	-0.296894	0.161359	-1.83996	0.0657746	0.0978817	hydroxyacylglutathione hydrolase
STM14_RS01895	171.365	0.0246912	0.154472	0.159842	0.873006	0.902165	class I SAM-dependent methyltransferase
STM14_RS01900	148.305	-0.394898	0.143418	-2.75348	0.00589646	0.0109622	ribonuclease HI
STM14_RS01905	454.681	0.341067	0.111105	3.06978	0.00214218	0.00428529	DNA polymerase III subunit epsilon
STM14_RS01915	104.694	0.48174	0.163218	2.95151	0.00316229	0.00616175	ImpA family type VI secretion system protein
STM14_RS01920	56.1045	0.142683	0.227982	0.62585	0.531413	0.599936	type VI secretion system baseplate subunit TssG
STM14_RS01925	134.382	-0.00523043	0.160805	-0.0325265	0.974052	0.980907	type VI secretion system baseplate subunit TssF
STM14_RS01930	41.778	0.452781	0.235995	1.9186	0.0550348	0.0828962	type VI secretion system baseplate subunit TssE
STM14_RS01935	70.1895	0.540087	0.194852	2.77178	0.0055751	0.0104112	hypothetical protein
STM14_RS01940	34.8247	1.01779	0.283363	3.59184	0.000328353	0.000738834	type VI secretion system-associated protein TagK
STM14_RS01950	116.494	-0.287238	0.18966	-1.51449	0.129902	0.178304	type VI secretion system ATPase TssH
STM14_RS01955	32.1375	0.183978	0.274671	0.669814	0.502976	0.572348	type VI secretion system contractile sheath small subunit
STM14_RS01960	112.608	0.352587	0.150714	2.33944	0.0193125	0.0322863	type VI secretion system contractile sheath large subunit
STM14_RS01965	14.6643	0.937732	0.385351	2.43345	0.0149558	0.0256489	hypothetical protein
STM14_RS01970	15.5284	-1.33508	0.405253	-3.29442	0.000986236	0.00207918	type VI secretion system tube protein Hcp
STM14_RS01975	6.34544	0.450139	0.593413	0.75856	0.448116	0.518424	hypothetical protein
STM14_RS01980	5.67372	0.944634	0.619481	1.52488	0.127289	0.175137	hypothetical protein
STM14_RS01985	10.5032	0.239984	0.406113	0.590929	0.554568	0.622089	type VI secretion system tube protein Hcp
STM14_RS01990	6.14775	-0.412659	0.533371	-0.773681	0.439119	0.510078	type VI secretion system lipoprotein TssJ
STM14_RS01995	31.2524	0.265058	0.302128	0.877301	0.380323	0.452338	type VI secretion system baseplate subunit TssK
STM14_RS02000	39.6982	-0.122362	0.241753	-0.506143	0.612756	0.676099	type VI secretion system protein TssL
STM14_RS02005	14.8512	0.662536	0.373344	1.7746	0.0759642	0.111131	membrane protein
STM14_RS02010	5.23883	-0.327643	0.565008	-0.57989	0.561989	0.628719	Shiga toxin A subunit
STM14_RS02015	185.714	0.470049	0.143902	3.26646	0.00108903	0.00228746	type VI secretion system membrane subunit TssM
STM14_RS02020	27.1701	0.288378	0.293723	0.981803	0.326197	0.396932	DUF2094 domain-containing protein
STM14_RS02025	28.4962	0.258385	0.271317	0.952333	0.340928	0.412259	DUF2195 family protein
STM14_RS02030	12.0957	0.737305	0.463626	1.5903	0.111767	0.156125	DUF2778 domain-containing protein
STM14_RS02035	110.754	-0.120825	0.149596	-0.807674	0.419278	0.49039	type VI secretion system tip protein VgrG
STM14_RS02040	30.0346	-0.497297	0.255309	-1.94783	0.0514357	0.0779365	DcrB-related protein
STM14_RS02045	279.884	0.77956	0.155133	5.02512	5.03127e-07	1.58994e-06	type IV secretion protein Rhs
STM14_RS02050	61.5556	1.33926	0.390289	3.43146	0.000600338	0.0013109	hypothetical protein
STM14_RS02055	171.927	0.922811	0.164787	5.60003	2.1431e-08	7.75138e-08	type IV secretion protein Rhs
STM14_RS02060	107.656	0.862764	0.399285	2.16078	0.0307127	0.0490695	hypothetical protein
STM14_RS02065	7.55517	0.717287	0.604315	1.18694	0.23525	0.298479	hypothetical protein
STM14_RS02070	2.20317	-0.254784	0.808065	-0.315301	0.752533	0.79876	type I addiction module toxin, SymE family
STM14_RS02075	9.95333	-0.487439	0.521068	-0.935462	0.34955	0.420655	hypothetical protein
STM14_RS02095	31.5357	0.673253	0.3104	2.16899	0.0300837	0.0481823	Saf-pilin pilus formation protein SafA
STM14_RS02100	44.6771	0.370907	0.216692	1.71168	0.0869561	0.125448	pili assembly chaperone PapD
STM14_RS02105	309.002	0.499082	0.145122	3.43905	0.000583764	0.00127959	fimbrial biogenesis outer membrane usher protein
STM14_RS02110	73.989	0.47008	0.191232	2.45817	0.0139647	0.0241939	pilin structural protein SafD
STM14_RS02115	55.9681	1.51334	0.222264	6.80875	9.84483e-12	4.67145e-11	polysaccharide deacetylase family protein
STM14_RS02120	18.5694	1.65943	0.366412	4.52886	5.93034e-06	1.67314e-05	PerC family transcriptional regulator
STM14_RS02130	358.826	0.61816	0.253334	2.4401	0.0146833	0.0252572	LysR family transcriptional regulator
STM14_RS02135	51.5389	0.567431	0.211877	2.67812	0.00740361	0.0135118	hypothetical protein
STM14_RS02140	58.2182	0.0965599	0.283989	0.340012	0.733847	0.782189	adhesin/invasin protein PagN
STM14_RS02145	143.158	0.764259	0.153156	4.99008	6.03553e-07	1.88389e-06	Spy/CpxP family protein refolding chaperone
STM14_RS02150	269.307	0.815094	0.139971	5.82331	5.76919e-09	2.22179e-08	amidohydrolase
STM14_RS02155	393.547	1.12055	0.257213	4.35653	1.32143e-05	3.56981e-05	acyl-CoA dehydrogenase FadE
STM14_RS02160	689.806	-0.00367047	0.12928	-0.0283916	0.97735	0.983147	D-sedoheptulose 7-phosphate isomerase
STM14_RS02165	487.45	0.00712421	0.106421	0.0669438	0.946626	0.959195	class II glutamine amidotransferase
STM14_RS02170	432.384	-1.26898	0.118831	-10.6789	1.27796e-26	1.474e-25	murein L,D-transpeptidase
STM14_RS02175	208.177	0.611718	0.14923	4.09915	4.14669e-05	0.000105137	DNA polymerase IV
STM14_RS02180	143.478	0.0590934	0.143484	0.411847	0.680451	0.736941	RNA ligase RtcB family protein
STM14_RS02185	77.5445	-0.156313	0.189492	-0.824906	0.409425	0.481077	peptide chain release factor H
STM14_RS02190	2378.21	-0.22714	0.121917	-1.86307	0.062453	0.0932417	cytosol nonspecific dipeptidase
STM14_RS02195	509.251	-1.58497	0.173532	-9.13363	6.624e-20	5.29342e-19	xanthine phosphoribosyltransferase
STM14_RS02200	710.256	0.37876	0.125301	3.02281	0.00250438	0.00496431	esterase FrsA
STM14_RS02205	579.158	0.781936	0.104067	7.51375	5.74586e-14	3.22826e-13	sigma factor-binding protein Crl
STM14_RS02210	9312.65	6.66703	0.165976	40.1687	0	0	phosphoporin PhoE
STM14_RS02215	639.513	-0.787461	0.113104	-6.96225	3.34879e-12	1.65953e-11	glutamate 5-kinase
STM14_RS02220	850.808	-0.564291	0.124104	-4.54693	5.44339e-06	1.53955e-05	glutamate-5-semialdehyde dehydrogenase
STM14_RS02230	39.4206	0.684562	0.249748	2.74102	0.00612495	0.0113501	IS3 family transposase
STM14_RS02245	125.283	0.630788	0.207628	3.03808	0.00238095	0.00472782	DUF1889 family protein
STM14_RS02250	16.1028	1.47097	0.367138	4.00659	6.1601e-05	0.000152224	MFS transporter
STM14_RS02255	64.5455	1.15154	0.192984	5.96705	2.41581e-09	9.5775e-09	3-isopropylmalate dehydratase large subunit
STM14_RS02260	45.0825	0.882078	0.25418	3.47029	0.000519893	0.00114672	3-isopropylmalate dehydratase small subunit
STM14_RS02265	78.2173	1.06575	0.176848	6.02639	1.67663e-09	6.75818e-09	fumarylacetoacetate hydrolase family protein
STM14_RS02270	123.123	1.19901	0.160806	7.45624	8.90237e-14	4.89363e-13	alpha/beta hydrolase
STM14_RS02275	155.179	0.687359	0.155294	4.42619	9.5914e-06	2.63146e-05	LysR family transcriptional regulator
STM14_RS02285	7.59179	1.04183	0.661437	1.5751	0.115234	0.160285	outer membrane protein
STM14_RS02290	57.9669	0.886098	0.207331	4.27384	1.92136e-05	5.07083e-05	fimbrial assembly chaperone
STM14_RS02295	110.603	0.890833	0.166315	5.35629	8.49468e-08	2.89845e-07	fimbrial usher protein StbD
STM14_RS02300	128.284	0.827786	0.169935	4.8712	1.10923e-06	3.35257e-06	fimbrial outer membrane usher protein
STM14_RS02305	5.45258	0.870766	0.596401	1.46003	0.14428	0.195058	fimbrial chaperone
STM14_RS02310	4.41487	0.596323	0.701787	0.84972	0.395481	0.467451	type 1 fimbrial protein
STM14_RS02315	47.4993	0.269849	0.484214	0.557292	0.577328	0.642426	membrane protein
STM14_RS02325	246.912	1.76692	0.17255	10.2401	1.31168e-24	1.35887e-23	EAL domain-containing protein
STM14_RS02330	177.321	0.818591	0.184316	4.44123	8.9448e-06	2.46576e-05	transcriptional regulator
STM14_RS02335	99.3141	0.604308	0.193848	3.11744	0.0018243	0.00369629	hypothetical protein
STM14_RS02340	25.7318	1.85509	0.466767	3.97434	7.05752e-05	0.000173185	outer membrane beta-barrel protein
STM14_RS02345	19.1841	1.40662	0.429935	3.27171	0.00106899	0.0022464	helix-turn-helix transcriptional regulator
STM14_RS02350	14.9296	1.69386	0.577924	2.93093	0.00337944	0.0065542	membrane protein
STM14_RS02355	51.9906	0.949967	0.218208	4.35349	1.33989e-05	3.61755e-05	DUF4156 domain-containing protein
STM14_RS02360	28.2279	0.38791	0.263978	1.46948	0.141703	0.192116	multidrug efflux transporter outer membrane subunit MdsC
STM14_RS02365	53.5649	0.502603	0.254352	1.97601	0.0481531	0.0734977	multidrug efflux RND transporter permease subunit MdsB
STM14_RS02370	5.23281	-0.149349	0.580599	-0.257233	0.796999	0.836456	multidrug efflux RND transporter periplasmic adaptor subunit MdsA
STM14_RS02375	71.4265	1.09146	0.214999	5.0766	3.84256e-07	1.22785e-06	gold/copper-translocating P-type ATPase GolT
STM14_RS02380	66.0955	0.795086	0.19669	4.04233	5.29217e-05	0.000132348	Au(I) sensor transcriptional regulator GolS
STM14_RS02385	55.0955	1.503	0.223885	6.71328	1.903e-11	8.8826e-11	gold resistance metallochaperone GolB
STM14_RS02395	130.711	1.21969	0.167722	7.27208	3.53996e-13	1.86316e-12	MFS transporter
STM14_RS02400	721.089	-1.14445	0.0972064	-11.7734	5.35431e-32	7.85814e-31	site-specific DNA-methyltransferase
STM14_RS02405	1002.01	-1.1391	0.0876703	-12.993	1.34133e-38	2.59154e-37	type III restriction-modification system endonuclease
STM14_RS02410	98.7656	3.0671	0.256189	11.972	4.97979e-33	7.62412e-32	hypothetical protein
STM14_RS02415	895.993	2.59184	0.226007	11.468	1.91054e-30	2.62713e-29	cytochrome ubiquinol oxidase subunit I
STM14_RS02420	506.993	2.50545	0.208835	11.9973	3.67224e-33	5.71945e-32	cytochrome d ubiquinol oxidase subunit II
STM14_RS02425	51.5016	1.92844	0.257472	7.48988	6.8937e-14	3.84018e-13	DUF2474 domain-containing protein
STM14_RS02430	131.896	0.615264	0.150462	4.08917	4.32914e-05	0.00010952	helix-turn-helix domain-containing protein
STM14_RS02435	129.084	0.599666	0.152605	3.92953	8.51112e-05	0.000206531	ferrioxamine B receptor FoxA
STM14_RS02440	63.3141	0.152695	0.210904	0.724001	0.469065	0.538984	LysE family transporter
STM14_RS02445	591.706	2.85229	0.246399	11.5759	5.46128e-31	7.71827e-30	DUF1471 domain-containing protein
STM14_RS02450	74.1905	-0.0846164	0.217532	-0.388983	0.697289	0.751975	propionate catabolism operon regulatory protein PrpR
STM14_RS02455	28.8279	0.495457	0.280847	1.76416	0.0777059	0.113498	methylisocitrate lyase
STM14_RS02460	47.9627	0.406008	0.227446	1.78507	0.0742497	0.108901	2-methylcitrate synthase
STM14_RS02465	55.4405	1.09059	0.2093	5.21064	1.88193e-07	6.204e-07	bifunctional 2-methylcitrate dehydratase/aconitate hydratase
STM14_RS02470	93.7582	0.481728	0.165577	2.90938	0.00362147	0.00698809	propionate--CoA ligase
STM14_RS02475	723.498	-0.661887	0.113368	-5.83841	5.27022e-09	2.03993e-08	porphobilinogen synthase
STM14_RS02480	444.542	0.415813	0.12596	3.30116	0.000962848	0.00203643	autotransporter outer membrane beta-barrel domain-containing protein
STM14_RS02485	51.6764	0.665345	0.279327	2.38196	0.0172209	0.029173	hydrogen peroxide resistance inhibitor IprA
STM14_RS02490	416.25	0.030409	0.115169	0.264038	0.791751	0.83152	D-alanyl-D-alanine- carboxypeptidase/endopeptidase AmpH
STM14_RS02495	222.461	0.0190654	0.144269	0.132152	0.894864	0.918982	peptide antibiotic transporter SbmA
STM14_RS02500	188.087	0.17368	0.146277	1.18734	0.235094	0.298363	surface-exposed outer membrane lipoprotein YaiW
STM14_RS02505	57.9924	1.18329	0.220593	5.36412	8.13453e-08	2.78178e-07	DUF2755 family protein
STM14_RS02510	68.041	-0.234929	0.19513	-1.20396	0.228604	0.291582	DUF2754 family protein
STM14_RS02515	603.913	-1.44172	0.106161	-13.5804	5.23143e-42	1.20375e-40	D-alanine--D-alanine ligase
STM14_RS02520	113.385	2.75628	0.206937	13.3194	1.78459e-40	3.76574e-39	extensin family protein
STM14_RS02525	157.279	0.560471	0.144292	3.88429	0.000102629	0.000246298	multidrug efflux MFS transporter
STM14_RS02530	627.569	2.06464	0.142917	14.4464	2.64142e-47	7.85395e-46	anti-adapter protein IraP
STM14_RS02535	243.169	3.45942	0.216002	16.0157	9.9359e-58	3.72922e-56	phosphate starvation-inducible protein PsiF
STM14_RS02540	318.119	1.54006	0.129923	11.8537	2.05948e-32	3.10209e-31	diguanylate cyclase AdrA
STM14_RS02545	471.805	0.0814258	0.140871	0.578018	0.563252	0.629517	pyrroline-5-carboxylate reductase
STM14_RS02550	61.9126	-0.963043	0.233888	-4.11755	3.82929e-05	9.73587e-05	YaiI/YqxD family protein
STM14_RS02555	267.009	0.0538057	0.121155	0.444108	0.656965	0.716248	shikimate kinase AroL
STM14_RS02560	180.575	0.558798	0.176411	3.16759	0.00153711	0.00314918	hypothetical protein
STM14_RS02565	336.417	1.0062	0.127216	7.90936	2.58714e-15	1.59657e-14	AroM family protein
STM14_RS02570	200.847	0.298008	0.147558	2.0196	0.0434253	0.0668385	pyrimidine/purine nucleoside phosphorylase
STM14_RS02575	521.078	-0.550593	0.11056	-4.98001	6.35798e-07	1.97511e-06	recombination-associated protein RdgC
STM14_RS02580	245.898	0.600857	0.120707	4.9778	6.43102e-07	1.99645e-06	fructokinase
STM14_RS02585	333.209	1.48022	0.116865	12.6662	9.10681e-37	1.61628e-35	MFS transporter AraJ
STM14_RS02590	492.965	-1.02034	0.135456	-7.53261	4.9737e-14	2.81168e-13	exonuclease subunit SbcC
STM14_RS02595	228.862	-1.10591	0.157997	-6.99956	2.56767e-12	1.27659e-11	exonuclease subunit SbcD
STM14_RS02605	2143.76	3.30465	0.139007	23.7733	6.30248e-125	8.24545e-123	phosphate response regulator transcription factor PhoB
STM14_RS02610	1462.67	2.95181	0.176635	16.7113	1.08407e-62	4.47204e-61	phosphate regulon sensor histidine kinase PhoR
STM14_RS02615	747.563	-0.980367	0.145048	-6.7589	1.39047e-11	6.53021e-11	branched-chain amino acid transporter carrier protein BrnQ
STM14_RS02620	415.176	-2.38198	0.221861	-10.7363	6.87141e-27	8.02658e-26	proline-specific permease ProY
STM14_RS02625	156.401	-0.207488	0.169584	-1.22351	0.221138	0.283718	maltodextrin glucosidase
STM14_RS02630	2871.97	-0.0501781	0.144729	-0.346704	0.728814	0.778092	peroxiredoxin
STM14_RS02635	210.493	0.798793	0.146299	5.45999	4.7615e-08	1.67072e-07	ACP phosphodiesterase
STM14_RS02640	292.682	-3.04085	0.22259	-13.6612	1.73051e-42	4.12709e-41	tRNA preQ1(34) S-adenosylmethionine ribosyltransferase-isomerase QueA
STM14_RS02645	776.621	-2.301	0.175338	-13.1232	2.42333e-39	4.78295e-38	tRNA guanosine(34) transglycosylase Tgt
STM14_RS02650	694.701	-1.85047	0.147247	-12.5671	3.20095e-36	5.59433e-35	preprotein translocase subunit YajC
STM14_RS02655	2323.79	-2.04054	0.139589	-14.6182	2.14934e-48	6.60525e-47	protein translocase subunit SecD
STM14_RS02660	1313.54	-1.99967	0.139302	-14.3549	9.92181e-47	2.85736e-45	protein translocase subunit SecF
STM14_RS02665	86.5363	0.0954398	0.174364	0.547359	0.584132	0.649209	VOC family protein
STM14_RS02670	62.2955	0.166361	0.215912	0.770507	0.440999	0.511872	YafY family transcriptional regulator
STM14_RS02675	219.603	-0.171791	0.127871	-1.34347	0.179121	0.236232	HNH nuclease family protein
STM14_RS02685	860.478	-2.32584	0.196259	-11.8509	2.12901e-32	3.19631e-31	nucleoside-specific channel-forming protein Tsx
STM14_RS02690	170.078	1.0616	0.149632	7.09471	1.29621e-12	6.55116e-12	DUF3251 domain-containing protein
STM14_RS02695	391.219	-0.112041	0.105134	-1.0657	0.286561	0.354831	transcriptional regulator NrdR
STM14_RS02700	788.26	-0.101258	0.12507	-0.809609	0.418165	0.489588	bifunctional diaminohydroxyphosphoribosylaminopyrimidine deaminase/5-amino-6-(5-phosphoribosylamino)uracil reductase RibD
STM14_RS02705	634.068	-0.889979	0.117555	-7.57074	3.71118e-14	2.11362e-13	6,7-dimethyl-8-ribityllumazine synthase
STM14_RS02710	702.721	-0.902898	0.144776	-6.23652	4.47422e-10	1.89348e-09	transcription antitermination factor NusB
STM14_RS02715	427.384	-1.33207	0.125112	-10.647	1.80094e-26	2.05649e-25	thiamine-phosphate kinase
STM14_RS02720	210.201	-0.641008	0.155358	-4.126	3.69124e-05	9.42677e-05	phosphatidylglycerophosphatase A
STM14_RS02725	449.174	1.48496	0.160361	9.26007	2.04293e-20	1.67946e-19	aldo/keto reductase
STM14_RS02730	1186.88	-0.678484	0.11253	-6.02935	1.64624e-09	6.65326e-09	1-deoxy-D-xylulose-5-phosphate synthase
STM14_RS02735	642.734	-0.582059	0.126469	-4.60237	4.17714e-06	1.19395e-05	(2E,6E)-farnesyl diphosphate synthase
STM14_RS02740	202.013	-0.597253	0.129167	-4.6239	3.76594e-06	1.07911e-05	exodeoxyribonuclease VII small subunit
STM14_RS02745	579.424	-2.07759	0.147814	-14.0554	7.13917e-45	1.9006e-43	tRNA 4-thiouridine(8) synthase ThiI
STM14_RS02750	232.946	2.53825	0.19881	12.7672	2.49916e-37	4.57746e-36	2-aminoethylphosphonate ABC transport system, membrane component PhnV
STM14_RS02755	303.867	4.98546	0.264476	18.8503	2.92059e-79	1.83197e-77	2-aminoethylphosphonate ABC transporter permeasesubunit
STM14_RS02760	467.773	4.41985	0.241744	18.2832	1.12641e-74	6.29003e-73	2-aminoethylphosphonate ABC transport system ATP-binding subunit PhnT
STM14_RS02765	573.386	5.06035	0.275595	18.3616	2.66849e-75	1.50852e-73	2-aminoethylphosphonate ABC transporter substrate-binding protein
STM14_RS02770	155.404	0.823724	0.155591	5.29416	1.19562e-07	4.01964e-07	phosphonate utilization transcriptional regulator PhnR
STM14_RS02775	89.1578	2.56751	0.269379	9.53122	1.5544e-21	1.36877e-20	2-aminoethylphosphonate--pyruvate transaminase
STM14_RS02780	78.4483	1.67099	0.246861	6.76897	1.29702e-11	6.11012e-11	phosphonoacetaldehyde hydrolase
STM14_RS02785	291.545	0.777778	0.154075	5.04803	4.46389e-07	1.4165e-06	protein deglycase YajL
STM14_RS02790	324.815	0.622818	0.150436	4.14008	3.47181e-05	8.90114e-05	2-dehydropantoate 2-reductase
STM14_RS02795	647.673	-0.637088	0.15844	-4.02101	5.79491e-05	0.000143977	YajQ family cyclic di-GMP-binding protein
STM14_RS02800	535.319	-0.310984	0.116374	-2.67228	0.0075337	0.0137055	MFS transporter
STM14_RS02805	98.3439	-0.00332294	0.191776	-0.0173272	0.986176	0.989634	SEL1-like repeat protein
STM14_RS02810	149.139	0.0241262	0.251345	0.0959885	0.92353	0.940997	sel1 repeat family protein
STM14_RS02815	2740.09	-1.19686	0.160563	-7.45417	9.04338e-14	4.96519e-13	protoheme IX farnesyltransferase
STM14_RS02820	1142.58	-1.08548	0.180915	-5.99994	1.97392e-09	7.92164e-09	cytochrome o ubiquinol oxidase subunit IV
STM14_RS02825	2868.61	-1.20949	0.166625	-7.25874	3.90724e-13	2.04706e-12	cytochrome o ubiquinol oxidase subunit III
STM14_RS02830	9354.75	-1.25844	0.175832	-7.15704	8.24393e-13	4.23669e-12	cytochrome o ubiquinol oxidase subunit I
STM14_RS02835	4913.95	-1.38428	0.160446	-8.62767	6.26145e-18	4.45205e-17	cytochrome o ubiquinol oxidase subunit II
STM14_RS02840	701.457	-1.0155	0.131998	-7.69328	1.43415e-14	8.40844e-14	muropeptide MFS transporter AmpG
STM14_RS02845	721.141	-0.946494	0.131186	-7.21491	5.3968e-13	2.81457e-12	lipoprotein
STM14_RS02850	498.889	1.72527	0.178002	9.69239	3.24829e-22	3.00483e-21	transcriptional regulator BolA
STM14_RS02855	4980.33	-2.23039	0.145161	-15.3649	2.81412e-53	9.76201e-52	trigger factor
STM14_RS02860	1188.23	0.104359	0.146479	0.71245	0.476186	0.546207	ATP-dependent Clp endopeptidase proteolytic subunit ClpP
STM14_RS02865	3065.55	0.304805	0.188875	1.61379	0.106573	0.1496	ATP-dependent protease ATP-binding subunit ClpX
STM14_RS02870	3439.3	-0.412889	0.182	-2.26863	0.023291	0.038253	endopeptidase La
STM14_RS02875	1172.21	-0.348191	0.113294	-3.07334	0.0021168	0.00424124	DNA-binding protein HU-beta
STM14_RS02880	2452.2	-1.43857	0.115427	-12.463	1.18843e-35	2.06914e-34	peptidylprolyl isomerase
STM14_RS02885	23.4944	-0.349382	0.292785	-1.19331	0.232749	0.295879	hypothetical protein
STM14_RS02890	113.133	0.546264	0.170078	3.21185	0.00131885	0.00272888	long-chain acyl-CoA thioesterase FadM
STM14_RS02895	168.255	-1.36501	0.138684	-9.84258	7.37963e-23	7.05455e-22	7-cyano-7-deazaguanine synthase QueC
STM14_RS02900	154.283	-0.0574948	0.162492	-0.353831	0.723466	0.773826	SgrR family transcriptional regulator
STM14_RS02905	132.632	-0.880662	0.198298	-4.44111	8.94976e-06	2.46576e-05	HMP-PP phosphatase
STM14_RS02910	551.44	-1.57657	0.184078	-8.56469	1.08371e-17	7.63429e-17	PLP-dependent cysteine synthase family protein
STM14_RS02915	156.101	0.223173	0.170637	1.30789	0.190912	0.250053	DNA-binding transcriptional regulator DecR
STM14_RS02920	264.166	-0.0055534	0.142465	-0.0389809	0.968906	0.977408	SmdA family multidrug ABC transporter permease/ATP-binding protein
STM14_RS02925	236.702	-0.0954749	0.14582	-0.654744	0.512632	0.581026	SmdB family multidrug efflux ABC transporter permease/ATP-binding protein
STM14_RS02930	10.6169	0.0424065	0.429598	0.0987121	0.921367	0.939493	P-II family nitrogen regulator
STM14_RS02935	100.106	-0.227143	0.20226	-1.12302	0.261427	0.327786	ammonium transporter AmtB
STM14_RS02940	364.974	0.689104	0.147688	4.66594	3.07216e-06	8.88657e-06	acyl-CoA thioesterase II
STM14_RS02945	1502.14	2.52445	0.193281	13.061	5.50043e-39	1.07635e-37	hypothetical protein
STM14_RS02950	91.4562	0.410079	0.187311	2.1893	0.0285749	0.0460882	MGMT family protein
STM14_RS02955	364.842	0.298828	0.127139	2.35041	0.0187529	0.031454	EAL domain-containing protein
STM14_RS02960	36.8215	0.2131	0.246263	0.865334	0.386855	0.459034	type B 50S ribosomal protein L31
STM14_RS02965	58.5041	0.317387	0.210663	1.50661	0.131911	0.180575	50S ribosomal protein L36
STM14_RS02970	203.801	0.225183	0.159816	1.40902	0.15883	0.212531	membrane protein
STM14_RS02975	352.814	0.51674	0.105371	4.904	9.39056e-07	2.859e-06	maltose O-acetyltransferase
STM14_RS02980	513.574	0.416385	0.200318	2.07861	0.0376528	0.0587435	hemolysin expression modulator Hha
STM14_RS02985	410.459	0.550124	0.127909	4.30091	1.70095e-05	4.51516e-05	Hha toxicity modulator TomB
STM14_RS02990	5633.05	0.373402	0.157343	2.37316	0.0176365	0.0298218	multidrug efflux RND transporter permease subunit
STM14_RS02995	2530.96	0.389417	0.171368	2.2724	0.0230624	0.0379048	multidrug efflux RND transporter periplasmic adaptor subunit AcrA
STM14_RS03000	366.356	0.343304	0.100156	3.42771	0.000608705	0.00132727	multidrug efflux transporter transcriptional repressor AcrR
STM14_RS03005	1161.79	-0.918766	0.126422	-7.26743	3.664e-13	1.92182e-12	mechanosensitive channel MscK
STM14_RS03010	202.066	0.0374501	0.136271	0.274821	0.783454	0.824875	Rpn family recombination-promoting nuclease/putative transposase
STM14_RS03015	59.2597	0.299186	0.22863	1.30861	0.190668	0.249876	pleiotropic regulatory protein RsmS
STM14_RS03020	158.577	0.0579906	0.159724	0.363067	0.716555	0.767689	primosomal replication protein N''
STM14_RS03025	54.3918	-0.0556671	0.202893	-0.274367	0.783803	0.824875	DUF454 family protein
STM14_RS03030	358.978	-2.25998	0.210849	-10.7184	8.33901e-27	9.71612e-26	adenine phosphoribosyltransferase
STM14_RS03035	839.991	-1.05877	0.152461	-6.9445	3.79797e-12	1.872e-11	DNA polymerase III subunit gamma/tau
STM14_RS03040	538.974	-1.00636	0.172532	-5.83291	5.44681e-09	2.10295e-08	YbaB/EbfC family nucleoid-associated protein
STM14_RS03045	831.561	-1.09875	0.191067	-5.75058	8.89365e-09	3.3573e-08	recombination protein RecR
STM14_RS03050	4581.26	-0.633761	0.215504	-2.94083	0.00327335	0.00635921	molecular chaperone HtpG
STM14_RS03055	818.271	-1.67528	0.185688	-9.02204	1.84618e-19	1.43526e-18	adenylate kinase
STM14_RS03060	464.393	0.600478	0.144158	4.16542	3.10783e-05	8.0128e-05	ferrochelatase
STM14_RS03065	142.637	0.552604	0.143577	3.84884	0.000118679	0.000283038	acetyl esterase
STM14_RS03070	498.413	-1.64728	0.148492	-11.0935	1.34979e-28	1.74104e-27	inosine/guanosine kinase
STM14_RS03075	426.66	-0.535477	0.133354	-4.01547	5.93283e-05	0.000147005	Kef family K(+) transporter
STM14_RS03080	269.477	0.369613	0.118841	3.11014	0.00186998	0.00378042	MFS transporter
STM14_RS03085	1625.08	1.11123	0.157902	7.03749	1.95736e-12	9.79538e-12	bifunctional UDP-sugar hydrolase/5'-nucleotidase
STM14_RS03090	339.458	0.0828114	0.156912	0.527756	0.597669	0.661625	Cys-tRNA(Pro)/Cys-tRNA(Cys) deacylase YbaK
STM14_RS03095	184.193	-0.575157	0.161364	-3.56435	0.000364755	0.000814739	hypothetical protein
STM14_RS03100	67.4177	-0.460164	0.194987	-2.35997	0.0182765	0.0307677	DUF1311 domain-containing protein
STM14_RS03105	481.632	-0.0529867	0.15503	-0.341783	0.732514	0.781132	copper-exporting P-type ATPase CopA
STM14_RS03110	140.071	-0.303571	0.183497	-1.65436	0.0980539	0.139221	Cu(I)-responsive transcriptional regulator
STM14_RS03115	220.715	-0.342099	0.186833	-1.83104	0.0670942	0.0995543	NfeD family protein
STM14_RS03120	382.678	-0.165482	0.127591	-1.29697	0.194642	0.254618	SPFH/Band 7/PHB domain protein
STM14_RS03125	134.269	-0.254746	0.150538	-1.69224	0.0906003	0.129831	iron ABC transporter ATP-binding protein FetA
STM14_RS03130	221.187	-0.105975	0.149942	-0.706776	0.479706	0.549418	iron export ABC transporter permease subunit FetB
STM14_RS03135	599.506	-0.593076	0.177276	-3.34549	0.00082136	0.00176989	chaperedoxin
STM14_RS03140	370.099	-0.798382	0.105397	-7.575	3.59134e-14	2.04791e-13	SDR family oxidoreductase
STM14_RS03145	255.312	-0.226148	0.113677	-1.98939	0.0466585	0.0713115	multifunctional acyl-CoA thioesterase I/proteaseI/lysophospholipase L1
STM14_RS03150	137.411	0.638656	0.169223	3.77404	0.000160624	0.000377179	ABC transporter ATP-binding protein
STM14_RS03155	364.431	0.652151	0.130849	4.98399	6.22861e-07	1.93887e-06	ABC transporter permease
STM14_RS03160	167.126	-0.290079	0.137246	-2.11357	0.0345522	0.0544815	porin
STM14_RS03165	339.153	0.433605	0.120228	3.60652	0.000310336	0.000701395	metal ABC transporter substrate-binding protein
STM14_RS03170	306.991	0.469582	0.14067	3.33819	0.000843256	0.00181195	virulence-associated ABC transporter ATP-bindingprotein SfbB
STM14_RS03175	185.542	0.238349	0.147234	1.61885	0.10548	0.148339	ABC transporter permease
STM14_RS03180	374.841	-0.253767	0.140282	-1.80897	0.0704552	0.104002	tRNA 2-selenouridine(34) synthase MnmH
STM14_RS03185	25.4986	-0.0160008	0.280313	-0.057082	0.95448	0.965588	HTH-type transcriptional activator AllS
STM14_RS03190	45.7605	0.236439	0.248603	0.951071	0.341568	0.412641	ureidoglycolate lyase
STM14_RS03195	393.403	-0.0550135	0.123752	-0.444546	0.656648	0.716073	HTH-type transcriptional repressor AllR
STM14_RS03200	80.5342	0.158318	0.203477	0.778064	0.436532	0.507845	glyoxylate carboligase
STM14_RS03205	31.1958	0.8967	0.308661	2.90513	0.00367104	0.00707776	hydroxypyruvate isomerase
STM14_RS03210	39.8895	0.0832424	0.237147	0.351017	0.725576	0.775721	2-hydroxy-3-oxopropionate reductase
STM14_RS03215	18.9138	0.904076	0.382216	2.36536	0.0180128	0.0303795	MFS transporter
STM14_RS03220	8.48269	-0.327324	0.493198	-0.663677	0.506897	0.576094	putative allantoin permease
STM14_RS03225	27.6306	0.272401	0.283234	0.961753	0.336174	0.407232	allantoinase AllB
STM14_RS03230	29.2439	0.381112	0.288221	1.32229	0.186072	0.244343	uracil/xanthine transporter
STM14_RS03235	42.2136	0.6784	0.248621	2.72866	0.00635932	0.0117464	glycerate 3-kinase
STM14_RS03240	262.208	0.251083	0.117931	2.12906	0.0332497	0.0527183	(S)-ureidoglycine aminohydrolase
STM14_RS03245	94.3569	0.457802	0.219215	2.08837	0.0367647	0.0575737	allantoate deiminase
STM14_RS03250	37.4548	0.428269	0.297193	1.44104	0.149572	0.201083	ureidoglycolate dehydrogenase
STM14_RS03255	24.8385	-0.133992	0.290318	-0.461536	0.644414	0.705589	acyl-CoA synthetase FdrA
STM14_RS03260	18.7342	-0.541169	0.321809	-1.68165	0.092637	0.132475	DUF1116 domain-containing protein
STM14_RS03265	10.82	-0.159072	0.397925	-0.399753	0.689338	0.744804	DUF2877 domain-containing protein
STM14_RS03270	85.881	-2.14566	0.196251	-10.9333	7.99316e-28	9.86541e-27	carbamate kinase
STM14_RS03275	1221.1	-3.96286	0.120152	-32.982	1.47292e-238	6.74451e-236	5-(carboxyamino)imidazole ribonucleotide synthase
STM14_RS03280	435.567	-4.24704	0.17757	-23.9176	2.01086e-126	2.79022e-124	5-(carboxyamino)imidazole ribonucleotide mutase
STM14_RS03285	367.04	-0.559602	0.145168	-3.85487	0.000115793	0.000276443	UDP-2,3-diacylglucosamine diphosphatase
STM14_RS03290	1204.33	-0.542359	0.122607	-4.42354	9.70966e-06	2.66231e-05	peptidylprolyl isomerase B
STM14_RS03295	1047.38	-1.09813	0.128458	-8.54855	1.24645e-17	8.71373e-17	cysteine--tRNA ligase
STM14_RS03300	118.325	-0.640407	0.167801	-3.81648	0.000135369	0.000321003	DUF2145 domain-containing protein
STM14_RS03305	41.4771	-0.0687976	0.228051	-0.301677	0.762899	0.80677	STM0539 family protein
STM14_RS03310	67.9501	-1.00722	0.205823	-4.89362	9.89964e-07	3.00799e-06	metal-dependent hydrolase
STM14_RS03315	164.249	-1.21456	0.169825	-7.15185	8.56153e-13	4.39006e-12	ribosome-associated protein YbcJ
STM14_RS03320	627.848	-1.21534	0.144753	-8.39597	4.62082e-17	3.13928e-16	bifunctional methylenetetrahydrofolate dehydrogenase/methenyltetrahydrofolate cyclohydrolase FolD
STM14_RS03325	1175.54	-1.50328	0.175238	-8.57851	9.61096e-18	6.81247e-17	type 1 fimbrial protein subunit FimA
STM14_RS03330	240.453	-0.670811	0.19701	-3.40497	0.000661718	0.00143696	type 1 fimbrial protein subunit FimI
STM14_RS03335	226.777	-0.644498	0.217153	-2.96795	0.00299797	0.00586653	type 1 fimbria chaperone FimC
STM14_RS03340	442.032	-0.750147	0.161492	-4.64509	3.39924e-06	9.78938e-06	fimbrial biogenesis usher protein
STM14_RS03345	120.344	-0.527351	0.208447	-2.52991	0.0114092	0.0201089	type 1 fimbrin D-mannose specific adhesin FimH
STM14_RS03350	75.6236	-0.480301	0.18245	-2.6325	0.00847586	0.0152919	fimbria assembly protein
STM14_RS03355	80.8913	-1.47621	0.31766	-4.64713	3.36589e-06	9.69945e-06	fimbria biosynthesis transcriptional regulator FimZ
STM14_RS03360	31.2156	0.769044	0.308491	2.49292	0.0126697	0.0221345	fimbria biosynthesis regulator FimY
STM14_RS03365	15.5947	-0.530043	0.411556	-1.2879	0.197781	0.258017	diguanylate cyclase
STM14_RS03370	59.4913	-0.292919	0.330813	-0.885452	0.375913	0.44779	fimbria biosynthesis transcriptional regulator FimW
STM14_RS03390	88.6796	-2.61769	0.26772	-9.77769	1.40374e-22	1.32258e-21	membrane protein
STM14_RS03395	54.893	-2.41179	0.289437	-8.33267	7.9042e-17	5.30694e-16	glycosyltransferase family 2 protein
STM14_RS03400	28.3112	-2.25238	0.316392	-7.11895	1.08755e-12	5.52706e-12	GtrA family protein
STM14_RS03410	39.0638	-0.0286948	0.256461	-0.111888	0.910913	0.932082	GHKL domain-containing protein
STM14_RS03415	48.4499	0.220242	0.234581	0.938876	0.347795	0.418872	hypothetical protein
STM14_RS03420	108.223	0.246716	0.189513	1.30184	0.19297	0.252604	AraC family transcriptional regulator
STM14_RS03425	97.007	1.17581	0.191583	6.13734	8.39137e-10	3.48044e-09	pyridine nucleotide-disulfide oxidoreductase
STM14_RS03430	10.7432	0.141604	0.420774	0.336532	0.73647	0.784437	DUF1471 domain-containing protein
STM14_RS03435	47.2961	0.179292	0.210979	0.849808	0.395432	0.467451	YkgB family protein
STM14_RS03440	546.926	-0.114937	0.11378	-1.01017	0.312415	0.383115	DNA repair ATPase
STM14_RS03445	462.239	-1.58411	0.205075	-7.72453	1.12265e-14	6.6502e-14	phenylalanine transporter
STM14_RS03450	629.958	0.00933119	0.149749	0.0623124	0.950314	0.962354	mechanosensitive ion channel family protein
STM14_RS03455	2498.23	4.67047	0.179442	26.0277	2.40655e-149	4.79112e-147	autotransporter domain-containing esterase
STM14_RS03460	897.705	2.96141	0.150454	19.6832	3.00352e-86	2.14892e-84	sigma-54-dependent transcriptional regulator
STM14_RS03465	82.0338	0.954666	0.187176	5.10038	3.38972e-07	1.09384e-06	SIS domain-containing protein
STM14_RS03470	26.0919	0.249579	0.308254	0.809652	0.41814	0.489588	SIS domain-containing protein
STM14_RS03475	22.3942	0.0151613	0.290025	0.0522756	0.958309	0.968675	PTS system mannose/fructose/sorbose family transporter subunit IID
STM14_RS03480	15.6527	1.01607	0.366142	2.77506	0.00551916	0.0103152	PTS mannose/fructose/sorbose/N-acetylgalactosamine transporter subunit IIC
STM14_RS03485	5.02507	0.878183	0.581826	1.50936	0.131208	0.179773	PTS system mannose/fructose/N-acetylgalactosamine-transporter subunit IIB
STM14_RS03490	6.84273	-0.108256	0.488287	-0.221706	0.824543	0.860434	PTS sugar transporter subunit IIA
STM14_RS03495	809.62	-0.0166512	0.136196	-0.122259	0.902694	0.92512	oxygen-insensitive NAD(P)H nitroreductase
STM14_RS03500	121.402	-0.424392	0.156565	-2.71065	0.00671523	0.0123389	MmcQ/YjbR family DNA-binding protein
STM14_RS03505	152.404	-0.502137	0.138045	-3.63748	0.000275315	0.000625952	TetR/AcrR family transcriptional regulator
STM14_RS03510	34.9296	0.0239966	0.28671	0.0836965	0.933298	0.948839	RamA family antibiotic efflux transcriptional regulator
STM14_RS03515	65.149	1.23923	0.201694	6.14413	8.04027e-10	3.34087e-09	DUF1158 family protein
STM14_RS03520	343.919	2.78649	0.209172	13.3215	1.735e-40	3.67805e-39	glutamate--cysteine ligase
STM14_RS03525	39.3718	0.557969	0.250287	2.22932	0.0257929	0.0420905	enterobactin synthase subunit EntD
STM14_RS03530	95.4113	0.905786	0.165636	5.46854	4.53767e-08	1.59463e-07	TonB-dependent siderophore receptor
STM14_RS03535	17.3051	0.449663	0.34873	1.28943	0.197249	0.257617	enterochelin esterase
STM14_RS03540	2.23017	-0.258729	0.741726	-0.348819	0.727225	0.776758	MbtH family protein
STM14_RS03545	111.77	0.201989	0.158223	1.27661	0.201741	0.262361	enterobactin non-ribosomal peptide synthetase EntF
STM14_RS03550	417.967	-0.677991	0.112801	-6.01049	1.84963e-09	7.43589e-09	LPS O-antigen length regulator
STM14_RS03555	78.3956	-0.00458154	0.186953	-0.0245064	0.980449	0.984966	iron-enterobactin ABC transporter ATP-binding protein
STM14_RS03560	33.9869	-0.609217	0.301598	-2.01997	0.0433869	0.0668124	iron-enterobactin ABC transporter permease
STM14_RS03565	20.227	0.3105	0.371871	0.834966	0.403737	0.474881	Fe(3+)-siderophore ABC transporter permease
STM14_RS03570	28.9045	-0.330594	0.31309	-1.05591	0.291012	0.359791	enterobactin transporter EntS
STM14_RS03575	73.1334	0.455799	0.184731	2.46736	0.0136113	0.0236352	Fe2+-enterobactin ABC transporter substrate-binding protein
STM14_RS03580	46.0129	-0.917611	0.285854	-3.21007	0.00132704	0.00274459	isochorismate synthase EntC
STM14_RS03585	74.4121	-0.617512	0.215835	-2.86104	0.00422254	0.00806971	(2,3-dihydroxybenzoyl)adenylate synthase
STM14_RS03590	68.896	-0.0288803	0.194353	-0.148597	0.881872	0.908866	isochorismatase
STM14_RS03595	36.05	-0.0119823	0.236136	-0.0507434	0.95953	0.969695	2,3-dihydro-2,3-dihydroxybenzoate dehydrogenase
STM14_RS03600	30.3484	-0.130816	0.275601	-0.474657	0.635031	0.696815	proofreading thioesterase EntH
STM14_RS03605	3911.06	3.74538	0.264828	14.1427	2.0718e-45	5.74956e-44	carbon starvation protein CstA
STM14_RS03610	282.012	2.89022	0.177159	16.3143	7.8133e-60	3.11105e-58	YbdD/YjiX family protein
STM14_RS03615	248.891	1.19828	0.141004	8.49818	1.92582e-17	1.33409e-16	oxidoreductase
STM14_RS03620	225.725	-0.457779	0.203367	-2.251	0.0243853	0.0399786	pyridoxal phosphate-dependent aminotransferase
STM14_RS03625	264.193	1.13042	0.12577	8.98801	2.51753e-19	1.9407e-18	ParB-like nuclease domain-containing protein
STM14_RS03630	375.113	1.15575	0.127351	9.07537	1.13291e-19	8.94414e-19	phosphoadenosine phosphosulfate reductase
STM14_RS03635	263.679	0.469019	0.20231	2.31832	0.020432	0.0339347	LysR family transcriptional regulator
STM14_RS03640	480.222	0.704113	0.134651	5.22916	1.70278e-07	5.65413e-07	thiol:disulfide interchange protein DsbG
STM14_RS03645	1771.78	-0.022399	0.13815	-0.162135	0.871199	0.900501	alkyl hydroperoxide reductase subunit C
STM14_RS03650	613.613	-0.765092	0.0903087	-8.47196	2.41296e-17	1.65404e-16	alkyl hydroperoxide reductase subunit F
STM14_RS03655	2.44032	-0.0552608	0.738584	-0.07482	0.940358	0.954322	molecular chaperone
STM14_RS03660	57.0701	0.113517	0.196384	0.578036	0.56324	0.629517	molybdopterin-dependent oxidoreductase
STM14_RS03665	19.804	0.715706	0.332451	2.15281	0.0313334	0.0499741	hypothetical protein
STM14_RS03670	133.238	0.176847	0.144051	1.22767	0.219572	0.281902	dimethyl sulfoxide reductase anchor subunit
STM14_RS03675	603.011	0.540145	0.126049	4.28518	1.82589e-05	4.83e-05	universal stress protein UspG
STM14_RS03680	325.737	3.43645	0.189841	18.1017	3.0894e-73	1.64493e-71	glutathione-dependent formaldehyde dehydrogenase
STM14_RS03685	343.337	-0.703327	0.126236	-5.57151	2.52534e-08	9.04816e-08	nucleoside diphosphate kinase regulator
STM14_RS03690	440.949	-0.363164	0.112922	-3.21606	0.00129961	0.00269273	ribonuclease I
STM14_RS03695	64.3807	-0.211175	0.238271	-0.886279	0.375467	0.447376	citrate/succinate antiporter CitT
STM14_RS03700	25.2232	1.23107	0.300917	4.09106	4.29401e-05	0.000108691	triphosphoribosyl-dephospho-CoA synthase CitG
STM14_RS03705	2.83421	-0.204114	0.709055	-0.287868	0.773448	0.816229	citrate lyase holo-[acyl-carrier protein] synthase
STM14_RS03710	11.0764	0.302457	0.431385	0.701132	0.483221	0.553029	citrate lyase subunit alpha
STM14_RS03715	31.657	0.205037	0.26818	0.764549	0.44454	0.515408	citrate (pro-3S)-lyase subunit beta
STM14_RS03720	3.29931	0.397196	0.647817	0.61313	0.539791	0.607895	citrate lyase acyl carrier protein
STM14_RS03725	7.8322	0.700833	0.470882	1.48834	0.136661	0.186241	[citrate (pro-3S)-lyase] ligase
STM14_RS03730	98.8031	1.08545	0.230414	4.71087	2.46657e-06	7.22151e-06	sensor histidine kinase DpiB
STM14_RS03735	78.3158	-0.0112917	0.206636	-0.0546452	0.956421	0.967194	two-component response regulator DpiA
STM14_RS03740	102.269	-1.13969	0.271552	-4.19695	2.70534e-05	7.03449e-05	anaerobic C4-dicarboxylate transporter DcuC
STM14_RS03745	90.2189	-0.0682366	0.183422	-0.372019	0.709879	0.761884	lipid IV(A) palmitoyltransferase PagP
STM14_RS03750	3897.61	-0.305042	0.167086	-1.82565	0.0679023	0.100688	transcription antiterminator/RNA stability regulator CspE
STM14_RS03755	90.2165	0.346814	0.204955	1.69215	0.0906179	0.129831	fluoride efflux transporter CrcB
STM14_RS03760	225.85	2.42248	0.169499	14.292	2.45431e-46	6.9803e-45	deaminated glutathione amidase
STM14_RS03765	106.587	0.747416	0.181383	4.12064	3.77819e-05	9.62733e-05	twin-arginine translocase subunit TatE
STM14_RS03770	1140.41	-0.963629	0.209887	-4.59117	4.40765e-06	1.25827e-05	lipoyl synthase
STM14_RS03775	391.891	0.400648	0.247616	1.61802	0.105659	0.148499	DNA-binding transcriptional regulator
STM14_RS03780	336.346	-0.534853	0.151249	-3.53624	0.000405859	0.000903905	lipoyl(octanoyl) transferase LipB
STM14_RS03785	310.351	-0.546366	0.210446	-2.59623	0.00942541	0.0168655	YbeD family protein
STM14_RS03790	1134.95	-1.69689	0.126903	-13.3716	8.86487e-41	1.90574e-39	D-alanyl-D-alanine carboxypeptidase DacA
STM14_RS03795	723.99	-0.58951	0.130491	-4.51763	6.25361e-06	1.75784e-05	endolytic peptidoglycan transglycosylase RlpA
STM14_RS03800	325.078	-0.941147	0.159315	-5.90747	3.47396e-09	1.35959e-08	peptidoglycan glycosyltransferase MrdB
STM14_RS03805	553.225	-1.2934	0.180302	-7.17353	7.30882e-13	3.77307e-12	peptidoglycan DD-transpeptidase MrdA
STM14_RS03810	265.84	-1.23172	0.195543	-6.29897	2.99621e-10	1.28221e-09	23S rRNA (pseudouridine(1915)-N(3))-methyltransferase RlmH
STM14_RS03815	285.051	-1.4404	0.159002	-9.05902	1.31633e-19	1.03565e-18	ribosome silencing factor
STM14_RS03825	139.23	0.458561	0.14079	3.25705	0.00112578	0.00235925	adenosylcobalamin/alpha-ribazole phosphatase
STM14_RS03830	109.308	-0.604513	0.167087	-3.61797	0.000296927	0.000673418	threonine-phosphate decarboxylase
STM14_RS03835	209.125	-0.780074	0.139089	-5.60845	2.04143e-08	7.41294e-08	nicotinate-nucleotide adenylyltransferase
STM14_RS03840	613.173	-0.91128	0.124883	-7.29707	2.94111e-13	1.55333e-12	DNA polymerase III subunit delta
STM14_RS03845	682.859	-1.27015	0.145086	-8.75445	2.0511e-18	1.50272e-17	LPS assembly lipoprotein LptE
STM14_RS03850	2571.38	-1.46255	0.139492	-10.4849	1.01354e-25	1.10764e-24	leucine--tRNA ligase
STM14_RS03855	5.63968	0.783355	0.643165	1.21797	0.223236	0.285769	UxaA family hydrolase
STM14_RS03860	25.2262	0.540875	0.322196	1.67871	0.0932082	0.133209	UxaA family hydrolase
STM14_RS03865	43.5638	-0.150578	0.230557	-0.653106	0.513688	0.581646	2-keto-3-deoxygluconate permease
STM14_RS03870	517.276	0.372143	0.133373	2.79023	0.005267	0.00989237	sigma-54-dependent transcriptional regulator
STM14_RS03875	349.984	1.82865	0.141682	12.9067	4.12544e-38	7.83834e-37	zinc ribbon-containing protein
STM14_RS03880	191.123	1.3681	0.148534	9.21067	3.24093e-20	2.61272e-19	sel1 repeat family protein
STM14_RS03885	26.6772	0.674391	0.311499	2.16499	0.0303887	0.0486368	DUF1266 domain-containing protein
STM14_RS03890	70.7223	0.78743	0.192829	4.08356	4.43507e-05	0.000112036	J domain-containing protein
STM14_RS03895	27.8344	0.54413	0.279881	1.94415	0.0518779	0.0785805	DUF1266 domain-containing protein
STM14_RS03900	65.1754	0.466608	0.202406	2.30531	0.0211494	0.0349747	J domain-containing protein
STM14_RS03905	94.2909	-0.697005	0.18285	-3.81189	0.000137907	0.000326513	molecular chaperone HscC
STM14_RS03910	259.646	-1.53716	0.192	-8.00606	1.18444e-15	7.46018e-15	hypothetical protein
STM14_RS03915	228.29	-2.43735	0.210578	-11.5746	5.54534e-31	7.81296e-30	pyrimidine-specific ribonucleoside hydrolase RihA
STM14_RS03920	308.923	-1.10239	0.188728	-5.84116	5.18383e-09	2.00989e-08	glutamate/aspartate ABC transporter ATP binding protein GltL
STM14_RS03925	178.799	-0.853636	0.217076	-3.93244	8.40897e-05	0.00020416	glutamate/aspartate ABC transporter permease GltK
STM14_RS03930	258.999	-0.690111	0.216344	-3.18988	0.00142329	0.00292911	glutamate/aspartate ABC transporter permease GltJ
STM14_RS03935	643.21	-0.511656	0.197526	-2.59032	0.00958871	0.0171243	amino acid ABC transporter substrate-binding protein
STM14_RS03940	770.631	-0.648077	0.153954	-4.20956	2.55871e-05	6.66836e-05	apolipoprotein N-acyltransferase
STM14_RS03945	1076.22	-0.498311	0.136508	-3.65041	0.00026182	0.000597048	CNNM family magnesium/cobalt transport protein CorC
STM14_RS03950	403.909	0.173996	0.176707	0.984658	0.324792	0.395433	rRNA maturation RNase YbeY
STM14_RS03955	1029.49	0.16886	0.176046	0.959181	0.337467	0.408584	PhoH family protein
STM14_RS03960	1273.32	-1.47652	0.143479	-10.2908	7.75201e-25	8.1789e-24	tRNA (N6-isopentenyl adenosine(37)-C2)-methylthiotransferase MiaB
STM14_RS03965	392.676	0.669952	0.125324	5.34577	9.00349e-08	3.06293e-07	2-octaprenyl-3-methyl-6-methoxy-1,4-benzoquinol hydroxylase
STM14_RS03970	77.4009	0.537416	0.209255	2.56823	0.0102219	0.0181419	membrane protein
STM14_RS04010	835.353	0.333759	0.102729	3.24892	0.00115844	0.00242215	asparagine synthase B
STM14_RS04015	454.857	-0.737101	0.110833	-6.65057	2.9196e-11	1.35175e-10	ribonucleotide monophosphatase NagD
STM14_RS04020	676.925	-0.246142	0.109699	-2.24379	0.0248458	0.0406317	DNA-binding transcriptional regulator NagC
STM14_RS04025	795.348	0.586014	0.120085	4.88001	1.06082e-06	3.21475e-06	N-acetylglucosamine-6-phosphate deacetylase
STM14_RS04030	867.562	0.960595	0.12775	7.51935	5.50495e-14	3.09671e-13	glucosamine-6-phosphate deaminase
STM14_RS04035	1025	-1.45459	0.142236	-10.2265	1.50814e-24	1.55186e-23	PTS N-acetyl glucosamine transporter subunit IIABC
STM14_RS04040	1641.39	-1.37635	0.145766	-9.44217	3.65126e-21	3.16051e-20	glutamine--tRNA ligase
STM14_RS04045	105.685	-1.55828	0.260198	-5.98885	2.11335e-09	8.44419e-09	chitoporin
STM14_RS04050	36.5096	-0.140751	0.26137	-0.538513	0.590223	0.655183	lipoprotein
STM14_RS04055	105.429	1.23664	0.183156	6.75181	1.46013e-11	6.84335e-11	tricarballylate/proton symporter TcuC
STM14_RS04060	64.4637	1.40571	0.242023	5.80816	6.31638e-09	2.42031e-08	tricarballylate utilization protein TcuB
STM14_RS04065	136.605	1.20799	0.213372	5.66142	1.50125e-08	5.52146e-08	FAD-dependent tricarballylate dehydrogenase TcuA
STM14_RS04070	288.024	0.634581	0.124982	5.07736	3.82711e-07	1.22377e-06	tricarballylate utilization LysR family transcriptional regulator TcuR
STM14_RS04075	732.77	-0.353448	0.179798	-1.9658	0.0493213	0.0750555	ferric iron uptake transcriptional regulator
STM14_RS04080	924.21	-0.367297	0.119147	-3.08273	0.00205112	0.00412294	flavodoxin FldA
STM14_RS04085	120.431	-1.63572	0.204493	-7.99893	1.25502e-15	7.87224e-15	LexA regulated protein
STM14_RS04090	288.988	-0.252774	0.116271	-2.17401	0.0297047	0.0476419	esterase
STM14_RS04095	702.919	-0.919109	0.123149	-7.46342	8.43069e-14	4.65671e-13	replication initiation negative regulator SeqA
STM14_RS04100	2302.4	-0.586506	0.118328	-4.95662	7.17283e-07	2.21323e-06	alpha-D-glucose phosphate-specific phosphoglucomutase
STM14_RS04105	33.6232	0.04546	0.256169	0.177461	0.859147	0.889851	pyridoxamine 5'-phosphate oxidase family protein
STM14_RS04110	32.3478	0.680911	0.267414	2.54628	0.0108877	0.0192713	putrescine-ornithine antiporter
STM14_RS04115	76.5016	0.577689	0.194752	2.96629	0.00301421	0.0058958	ornithine decarboxylase SpeF
STM14_RS04125	194.961	0.45949	0.131678	3.48951	0.000483901	0.00107043	two-component system response regulator KdpE
STM14_RS04130	348.563	0.154196	0.116543	1.32308	0.185808	0.244139	two-component system sensor histidine kinase KdbD
STM14_RS04135	32.4206	0.883735	0.2605	3.39246	0.000692691	0.00150039	potassium-transporting ATPase subunit KdpC
STM14_RS04140	48.4793	0.915207	0.22766	4.02006	5.81835e-05	0.000144481	potassium-transporting ATPase subunit KdpB
STM14_RS04145	38.1178	1.31479	0.256723	5.12144	3.03211e-07	9.81897e-07	potassium-transporting ATPase subunit KdpA
STM14_RS04150	1.20376	1.08378	0.933595	1.16087	0.245694	0.310317	K(+)-transporting ATPase subunit F
STM14_RS04155	111.006	1.23612	0.18365	6.73087	1.68655e-11	7.88839e-11	YbfA family protein
STM14_RS04160	281.131	1.88352	0.142991	13.1723	1.26627e-39	2.54309e-38	deoxyribodipyrimidine photo-lyase
STM14_RS04165	118.639	-0.0281014	0.180556	-0.155638	0.876318	0.904772	MFS transporter
STM14_RS04170	511.009	0.549763	0.147461	3.72821	0.000192848	0.000447794	radiation resistance protein YbgI
STM14_RS04175	436.901	0.55024	0.146381	3.75897	0.000170617	0.000398802	5-oxoprolinase subunit PxpB
STM14_RS04180	671.704	0.354634	0.143558	2.47033	0.013499	0.023458	biotin-dependent carboxyltransferase family protein
STM14_RS04185	334.673	0.472445	0.149271	3.16501	0.00155077	0.0031729	5-oxoprolinase subunit PxpA
STM14_RS04190	18.0884	1.23812	0.381004	3.24963	0.00115556	0.00241724	hypothetical protein
STM14_RS04195	131.997	-0.421352	0.142754	-2.95159	0.00316138	0.00616175	tyrosine-type recombinase/integrase
STM14_RS04200	12.6863	0.00998346	0.382483	0.0261017	0.979176	0.984335	membrane protein
STM14_RS04205	19.0946	0.638264	0.362483	1.76081	0.0782706	0.114177	hypothetical protein
STM14_RS04210	17.6067	0.252195	0.353975	0.712467	0.476176	0.546207	UDP-galactopyranose mutase
STM14_RS04215	7.95339	0.735678	0.548165	1.34208	0.179572	0.236757	glycosyltransferase family 2 protein
STM14_RS04220	9.15349	0.704958	0.526481	1.339	0.180571	0.237938	glycosyltransferase family 4 protein
STM14_RS04225	11.1027	0.960281	0.448699	2.14015	0.032343	0.0513696	ABC transporter permease
STM14_RS04230	17.1324	-0.315915	0.365476	-0.864393	0.387372	0.459409	ABC transporter ATP-binding protein
STM14_RS04235	18.3914	0.462625	0.427189	1.08295	0.278829	0.346757	glycosyltransferase family 2 protein
STM14_RS04240	7.7724	-0.728235	0.609717	-1.19438	0.232329	0.295674	glycosyltransferase family 2 protein
STM14_RS04245	27.2885	-0.346348	0.461027	-0.751253	0.4525	0.523066	glycosyl transferase
STM14_RS04250	8.24177	-0.762308	0.485616	-1.56978	0.116467	0.161804	hypothetical protein
STM14_RS04255	196.757	-0.206295	0.149854	-1.37664	0.168623	0.223869	endonuclease VIII
STM14_RS04260	208.334	0.716869	0.177062	4.04869	5.15046e-05	0.000129015	AbrB family transcriptional regulator
STM14_RS04265	2879.45	-0.559613	0.256277	-2.18363	0.0289897	0.0466587	citrate synthase
STM14_RS04275	662.272	-1.75402	0.211855	-8.27934	1.2386e-16	8.18407e-16	succinate dehydrogenase cytochrome b556 subunit
STM14_RS04280	685.602	-1.79919	0.231464	-7.77309	7.65952e-15	4.5907e-14	succinate dehydrogenase membrane anchor subunit
STM14_RS04285	3073.25	-1.74789	0.219308	-7.97	1.5867e-15	9.85821e-15	succinate dehydrogenase flavoprotein subunit
STM14_RS04290	1120.82	-1.77201	0.251507	-7.04555	1.8473e-12	9.26483e-12	succinate dehydrogenase iron-sulfur subunit SdhB
STM14_RS04295	8064.66	-1.27811	0.310252	-4.11958	3.79559e-05	9.66629e-05	2-oxoglutarate dehydrogenase E1 component
STM14_RS04300	4259.81	-1.40382	0.307686	-4.5625	5.05469e-06	1.43404e-05	2-oxoglutarate dehydrogenase complex dihydrolipoyllysine-residue succinyltransferase
STM14_RS04305	2989.38	-1.3811	0.318254	-4.33961	1.42733e-05	3.8423e-05	ADP-forming succinate--CoA ligase subunit beta
STM14_RS04310	2261.98	-1.29503	0.312907	-4.13871	3.49267e-05	8.94959e-05	succinate--CoA ligase subunit alpha
STM14_RS04320	3266.34	-0.631413	0.233022	-2.70967	0.00673505	0.0123656	cytochrome ubiquinol oxidase subunit I
STM14_RS04325	2291.42	-0.594234	0.25217	-2.35648	0.0184491	0.0310013	cytochrome d ubiquinol oxidase subunit II
STM14_RS04330	369.207	-0.561352	0.285145	-1.96865	0.0489931	0.0746306	cytochrome bd-I oxidase subunit CydX
STM14_RS04340	335.073	-0.164232	0.249883	-0.657236	0.511029	0.579497	cyd operon protein YbgE
STM14_RS04345	271.707	-0.376354	0.121324	-3.10205	0.00192182	0.0038818	tol-pal system-associated acyl-CoA thioesterase
STM14_RS04350	792.812	-0.575893	0.111655	-5.15778	2.49889e-07	8.13826e-07	Tol-Pal system protein TolQ
STM14_RS04355	437.017	-0.582388	0.143168	-4.06787	4.74455e-05	0.000119239	colicin uptake protein TolR
STM14_RS04360	641.651	-0.420831	0.139929	-3.00747	0.0026343	0.00520383	cell envelope integrity protein TolA
STM14_RS04365	3845.35	-0.100206	0.143087	-0.700315	0.483731	0.553336	Tol-Pal system protein TolB
STM14_RS04370	3601.56	-0.774356	0.135353	-5.72101	1.0589e-08	3.9711e-08	peptidoglycan-associated lipoprotein Pal
STM14_RS04375	2186.98	-0.750724	0.143083	-5.24677	1.54787e-07	5.1622e-07	cell division protein CpoB
STM14_RS04405	448.536	-2.37505	0.184882	-12.8463	9.02114e-38	1.67918e-36	quinolinate synthase NadA
STM14_RS04410	385.136	-0.553129	0.151579	-3.64912	0.000263142	0.000599764	nicotinamide riboside transporter PnuC
STM14_RS04415	417.176	0.977436	0.153089	6.38475	1.71679e-10	7.51549e-10	CDF family zinc transporter ZitB
STM14_RS04420	479.82	3.7265	0.239436	15.5637	1.28519e-54	4.56192e-53	hypothetical protein
STM14_RS04425	828.228	-0.54481	0.117811	-4.62444	3.75616e-06	1.07699e-05	3-deoxy-7-phosphoheptulonate synthase AroG
STM14_RS04430	333.973	1.96132	0.145133	13.514	1.2936e-41	2.90363e-40	fumarate hydratase
STM14_RS04435	278.957	2.74513	0.213318	12.8687	6.7547e-38	1.26761e-36	fumarate hydratase
STM14_RS04440	40.8549	-0.624027	0.449722	-1.38758	0.165263	0.220111	LysR family transcriptional regulator
STM14_RS04445	33.4387	0.167103	0.267098	0.625625	0.531561	0.599955	LysR family transcriptional regulator
STM14_RS04450	4.88786	0.309797	0.634879	0.487963	0.625576	0.687428	SLC13/DASS family transporter
STM14_RS04455	6.08903	-0.478274	0.556726	-0.859083	0.390295	0.462276	oxaloacetate decarboxylase subunit gamma
STM14_RS04460	42.8527	-0.0206362	0.253324	-0.081462	0.935075	0.950359	sodium-extruding oxaloacetate decarboxylase subunit alpha
STM14_RS04465	31.7123	-0.173966	0.250696	-0.693933	0.487724	0.557251	oxalacetate decarboxylase subunit beta
STM14_RS04470	46.0867	-0.0220243	0.218273	-0.100903	0.919628	0.938371	hypothetical protein
STM14_RS04475	37.2083	0.607721	0.239794	2.53435	0.0112656	0.0198863	iron ABC transporter permease
STM14_RS04480	113.729	0.694797	0.176952	3.92647	8.62032e-05	0.000208849	ABC transporter ATP-binding protein
STM14_RS04485	2503.96	0.0978025	0.147257	0.664164	0.506586	0.575883	2,3-diphosphoglycerate-dependent phosphoglycerate mutase
STM14_RS04490	922.332	-0.581604	0.115487	-5.03609	4.75143e-07	1.50566e-06	galactose-1-epimerase
STM14_RS04495	636.488	-0.369131	0.106712	-3.45914	0.000541908	0.00119241	galactokinase
STM14_RS04500	541.887	-0.337764	0.124883	-2.70465	0.00683772	0.012544	galactose-1-phosphate uridylyltransferase
STM14_RS04505	566.182	-0.222665	0.124064	-1.79477	0.0726907	0.10682	UDP-glucose 4-epimerase GalE
STM14_RS04510	15.7905	-0.536313	0.378753	-1.41599	0.156777	0.209907	DUF2167 domain-containing protein
STM14_RS04515	465.169	-0.500554	0.107165	-4.67086	2.99947e-06	8.69827e-06	molybdate ABC transporter ATP-binding protein ModF
STM14_RS04520	250.498	-0.808778	0.135174	-5.98323	2.18751e-09	8.71767e-09	molybdenum-dependent transcriptional regulator
STM14_RS04525	136.64	0.294938	0.154958	1.90335	0.0569953	0.08568	multidrug efflux pump-associated protein, AcrZ family
STM14_RS04530	400.596	-0.261395	0.160288	-1.63078	0.102936	0.145167	molybdate ABC transporter substrate-binding protein
STM14_RS04535	251.972	-0.348406	0.170026	-2.04913	0.0404495	0.0627277	molybdate ABC transporter permease subunit
STM14_RS04540	362.861	-0.500504	0.156446	-3.19921	0.00137803	0.00284235	molybdenum ABC transporter ATP-binding protein ModC
STM14_RS04545	335.245	-0.120136	0.099546	-1.20684	0.227493	0.290327	pyridoxal phosphatase
STM14_RS04550	1703.71	1.61519	0.163527	9.87724	5.22523e-23	5.016e-22	6-phosphogluconolactonase
STM14_RS04555	1380.03	-2.58179	0.11881	-21.7305	1.05569e-104	1.00708e-102	putative acyl-CoA thioester hydrolase
STM14_RS04560	260.019	0.190542	0.165368	1.15223	0.249226	0.314036	imidazolonepropionase
STM14_RS04565	144.641	0.242822	0.155774	1.55881	0.119042	0.164731	formimidoylglutamase
STM14_RS04570	136.881	0.360071	0.16925	2.12745	0.0333826	0.0528558	histidine utilization repressor
STM14_RS04575	110.824	-1.26123	0.306178	-4.11928	3.80055e-05	9.67356e-05	urocanate hydratase
STM14_RS04580	166.919	-0.0951611	0.223813	-0.425181	0.670705	0.729318	histidine ammonia-lyase
STM14_RS04585	392.28	1.46904	0.208205	7.05573	1.71691e-12	8.62032e-12	kinase inhibitor
STM14_RS04590	430.738	-0.552088	0.226537	-2.43708	0.0148065	0.025431	adenosylmethionine--8-amino-7-oxononanoate transaminase
STM14_RS04595	678.111	-0.882252	0.229964	-3.83648	0.000124809	0.000297037	biotin synthase BioB
STM14_RS04600	453.538	-1.06845	0.200229	-5.33616	9.49347e-08	3.22004e-07	8-amino-7-oxononanoate synthase
STM14_RS04605	239.41	-1.03669	0.244969	-4.23191	2.31719e-05	6.06309e-05	malonyl-ACP O-methyltransferase BioC
STM14_RS04610	349.533	-0.735826	0.208924	-3.52197	0.000428348	0.000950294	ATP-dependent dethiobiotin synthetase BioD
STM14_RS04615	694	-0.153734	0.126894	-1.21152	0.225698	0.288476	excinuclease ABC subunit B
STM14_RS04620	10.1725	0.763071	0.444537	1.71655	0.0860611	0.124353	hypothetical protein
STM14_RS04625	888.622	1.14268	0.151532	7.54081	4.67049e-14	2.65008e-13	SPI-1 type III secretion system effector E3 ubiquitin transferase SlrP
STM14_RS04630	247.066	0.106259	0.123767	0.858544	0.390592	0.462509	uridine diphosphate-N-acetylglucosamine-binding protein YvcK
STM14_RS04635	346.553	0.0352957	0.129985	0.271537	0.785978	0.826405	GTP 3',8-cyclase MoaA
STM14_RS04640	292.255	0.66294	0.140469	4.71949	2.36441e-06	6.94907e-06	molybdenum cofactor biosynthesis protein B
STM14_RS04645	352.521	0.45658	0.142984	3.19323	0.00140691	0.002898	cyclic pyranopterin monophosphate synthase MoaC
STM14_RS04650	120.644	0.554625	0.144923	3.82705	0.00012969	0.000308015	molybdopterin synthase sulfur carrier subunit
STM14_RS04655	201.252	0.359067	0.138713	2.58856	0.00963768	0.0171939	molybdopterin synthase catalytic subunit MoaE
STM14_RS04660	645.927	0.534689	0.100364	5.32749	9.95799e-08	3.37011e-07	Bax inhibitor-1/YccA family protein
STM14_RS04670	106.341	-0.4696	0.177902	-2.63966	0.00829897	0.0149964	IS200/IS605-like element IS200F family transposase
STM14_RS04675	14.0151	1.91593	0.436835	4.38593	1.15491e-05	3.14407e-05	membrane protein
STM14_RS04680	16.4517	1.37787	0.515328	2.67377	0.00750029	0.013661	membrane protein
STM14_RS04685	99.8264	2.37608	0.198473	11.9718	4.99506e-33	7.62412e-32	membrane protein
STM14_RS04690	264.519	2.87398	0.216944	13.2476	4.65836e-40	9.60838e-39	UPF0104 family protein
STM14_RS04695	428.395	3.44322	0.204453	16.8412	1.21813e-63	5.11728e-62	cardiolipin synthase ClsB
STM14_RS04700	188.927	3.0013	0.221657	13.5403	9.03887e-42	2.04896e-40	endonuclease/exonuclease/phosphatase family protein
STM14_RS04705	129.556	0.404977	0.161226	2.51186	0.0120096	0.0211183	membrane protein
STM14_RS04710	278.847	0.943336	0.14308	6.59308	4.30793e-11	1.95727e-10	ABC transporter permease
STM14_RS04715	204.564	1.13297	0.157412	7.19744	6.13541e-13	3.18527e-12	ABC transporter permease
STM14_RS04720	527.878	1.23012	0.120403	10.2167	1.66916e-24	1.7137e-23	ABC transporter ATP-binding protein
STM14_RS04725	378.428	1.26079	0.134179	9.39632	5.65039e-21	4.79132e-20	secretion protein HlyD
STM14_RS04730	172.337	0.855143	0.137629	6.21341	5.18475e-10	2.19013e-09	transcriptional regulator CecR
STM14_RS04735	200.079	-3.50027	0.274863	-12.7346	3.79835e-37	6.82065e-36	ATP-dependent RNA helicase RhlE
STM14_RS04740	324.52	-0.623049	0.137903	-4.51801	6.2423e-06	1.75574e-05	ATP-dependent DNA helicase DinG
STM14_RS04745	357.704	0.370131	0.135906	2.72343	0.00646079	0.0119146	DNA-binding protein YbiB
STM14_RS04750	80.2659	0.992676	0.177756	5.58447	2.34409e-08	8.45829e-08	DUF1471 domain-containing protein
STM14_RS04760	49.5226	1.20784	0.234647	5.14745	2.64057e-07	8.56921e-07	DksA/TraR family C4-type zinc finger protein
STM14_RS04765	190.533	-0.932157	0.143758	-6.48419	8.9211e-11	3.96599e-10	23S rRNA (adenine(1618)-N(6))-methyltransferase RlmF
STM14_RS04770	306.905	0.640448	0.11839	5.40966	6.31435e-08	2.19207e-07	mechanosensitive channel protein
STM14_RS04775	644.091	-2.14071	0.208517	-10.2664	9.99123e-25	1.04691e-23	glutamine ABC transporter ATP-binding protein GlnQ
STM14_RS04780	469.75	-2.07895	0.206028	-10.0906	6.07662e-24	6.10194e-23	glutamine ABC transporter permease GlnP
STM14_RS04785	1085.16	-2.25434	0.235061	-9.59048	8.76768e-22	7.872e-21	glutamine ABC transporter substrate-binding protein GlnH
STM14_RS04790	3795.48	3.19822	0.208766	15.3197	5.64905e-53	1.91607e-51	DNA starvation/stationary phase protection protein Dps
STM14_RS04795	151.763	-0.939632	0.148846	-6.31278	2.74062e-10	1.17613e-09	threonine/homoserine exporter RhtA
STM14_RS04800	5085.15	1.06785	0.249229	4.28461	1.83056e-05	4.83958e-05	outer membrane protein OmpX
STM14_RS04805	219.864	-1.07394	0.187149	-5.73842	9.5565e-09	3.59566e-08	phosphoethanolamine transferase
STM14_RS04810	78.7574	-0.55545	0.186099	-2.9847	0.00283852	0.00557597	manganese-binding transcriptional regulator MntR
STM14_RS04815	244.778	-0.967284	0.162049	-5.96907	2.3861e-09	9.4761e-09	anion transporter
STM14_RS04820	814.437	-1.13742	0.171219	-6.64307	3.07211e-11	1.41806e-10	L,D-transpeptidase
STM14_RS04825	651.683	-1.16943	0.192989	-6.05957	1.36486e-09	5.55035e-09	ABC-F family ATPase
STM14_RS04830	24.7204	0.0620169	0.331602	0.187022	0.851643	0.883679	DUF4261 domain-containing protein
STM14_RS04835	61.2759	-0.646923	0.208789	-3.09846	0.00194529	0.00392747	HAD family hydrolase
STM14_RS04840	167.251	0.391503	0.147108	2.66133	0.00778323	0.0141202	DUF1479 domain-containing protein
STM14_RS04845	604.959	0.328055	0.120412	2.72445	0.00644095	0.0118876	HAD family hydrolase
STM14_RS04850	112.873	0.120611	0.163541	0.737502	0.460817	0.530838	glycyl radical protein
STM14_RS04855	28.6732	-0.759457	0.285974	-2.65568	0.00791479	0.0143362	glycyl-radical enzyme activating protein
STM14_RS04860	239.483	-0.601016	0.138835	-4.32899	1.49792e-05	4.00876e-05	molybdopterin-synthase adenylyltransferase MoeB
STM14_RS04865	513.867	-0.688218	0.161076	-4.27264	1.93173e-05	5.09526e-05	molybdopterin molybdotransferase MoeA
STM14_RS04870	461.196	0.343773	0.133157	2.58171	0.00983117	0.0175095	beta-aspartyl-peptidase
STM14_RS04875	669.236	0.242065	0.111314	2.17461	0.0296593	0.0475913	glutathione ABC transporter ATP-binding protein GsiA
STM14_RS04880	637.04	0.619815	0.123348	5.02494	5.03585e-07	1.59029e-06	glutathione ABC transporter substrate-binding protein GsiB
STM14_RS04885	230.59	0.501386	0.149969	3.34325	0.00082802	0.00178289	glutathione ABC transporter permease GsiC
STM14_RS04890	302.795	-0.56584	0.148581	-3.8083	0.000139925	0.000330778	glutathione ABC transporter permease GsiD
STM14_RS04895	817.43	-2.12327	0.205507	-10.3319	5.0564e-25	5.38448e-24	30S ribosomal protein S12 methylthiotransferase RimO
STM14_RS04900	186.721	2.17687	0.197929	10.9982	3.89711e-28	4.87565e-27	biofilm formation regulator BssR
STM14_RS04905	12.3473	0.567005	0.455736	1.24415	0.213444	0.275235	CoA ester lyase
STM14_RS04910	32.645	1.01044	0.335901	3.00814	0.0026285	0.00519461	electron transfer flavoprotein subunit beta/FixAfamily protein
STM14_RS04915	46.5937	1.21744	0.253149	4.80918	1.51551e-06	4.53564e-06	electron transfer flavoprotein subunit alpha
STM14_RS04925	124.344	0.955815	0.168383	5.67643	1.37534e-08	5.08289e-08	acyl-CoA/acyl-ACP dehydrogenase
STM14_RS04930	137.397	0.675933	0.174689	3.86935	0.000109124	0.000261201	electron transfer flavoprotein-ubiquinone oxidoreductase
STM14_RS04935	88.6097	0.520295	0.208765	2.49225	0.0126938	0.0221513	LysR family transcriptional regulator
STM14_RS04940	76.3536	0.636451	0.1822	3.49315	0.000477353	0.00105747	GntP family permease
STM14_RS04945	174.936	1.01667	0.15395	6.60391	4.0044e-11	1.82995e-10	dehydrogenase
STM14_RS04950	535.066	1.16524	0.126092	9.24119	2.43768e-20	1.98615e-19	glutathione S-transferase family protein
STM14_RS04955	686.336	0.831871	0.116176	7.16044	8.04177e-13	4.13744e-12	serine-type D-Ala-D-Ala carboxypeptidase
STM14_RS04960	369.611	-0.29904	0.123575	-2.41991	0.0155244	0.026505	DNA-binding transcriptional repressor DeoR
STM14_RS04965	256.561	-0.0336182	0.170542	-0.197125	0.843729	0.87646	undecaprenyl-diphosphate phosphatase
STM14_RS04970	190.329	-1.08848	0.180612	-6.02663	1.67418e-09	6.75425e-09	MFS transporter
STM14_RS04975	260.901	-0.370349	0.113597	-3.2602	0.00111334	0.0023353	HAD family hydrolase
STM14_RS04980	131.118	-0.608424	0.175359	-3.4696	0.000521237	0.00114913	MFS transporter
STM14_RS04985	63.463	0.599958	0.203895	2.94248	0.00325592	0.00633072	TetR/AcrR family transcriptional regulator
STM14_RS04990	464.125	-0.976121	0.160282	-6.09003	1.12888e-09	4.62356e-09	aspartate:alanine antiporter
STM14_RS04995	189.383	0.0409103	0.130105	0.314439	0.753187	0.799084	membrane protein
STM14_RS05000	212.085	-0.0938025	0.123333	-0.760563	0.446918	0.517561	glutaredoxin, GrxA family
STM14_RS05005	89.6524	0.325662	0.180439	1.80484	0.0711004	0.104718	YbjC family protein
STM14_RS05010	454.67	0.47179	0.12387	3.80876	0.000139665	0.000330505	nitroreductase NfsA
STM14_RS05015	391.537	-0.0400097	0.121317	-0.329795	0.741555	0.789119	30S ribosomal protein S6--L-glutamate ligase
STM14_RS05020	307.715	-0.260318	0.107978	-2.41084	0.0159157	0.0271426	YbjN domain-containing protein
STM14_RS05025	546.451	-0.919122	0.143746	-6.39409	1.61508e-10	7.08376e-10	spermidine/putrescine ABC transporter substrate-binding protein PotF
STM14_RS05030	339.895	-1.21904	0.1552	-7.85464	4.00909e-15	2.44768e-14	putrescine ABC transporter ATP-binding subunit PotG
STM14_RS05035	211.184	-1.1394	0.166864	-6.82827	8.59445e-12	4.12084e-11	putrescine ABC transporter permease PotH
STM14_RS05040	167.828	-1.04313	0.163644	-6.37438	1.83707e-10	8.01902e-10	putrescine ABC transporter permease PotI
STM14_RS05045	119.283	-0.369306	0.153485	-2.40614	0.016122	0.0274842	YbjO family protein
STM14_RS05050	259.716	-1.20246	0.182535	-6.5876	4.47002e-11	2.02455e-10	23S rRNA (uracil(747)-C(5))-methyltransferase RlmC
STM14_RS05055	23.2135	0.655788	0.365672	1.79338	0.0729127	0.107077	PTS sugar transporter subunit IIC
STM14_RS05060	28.4623	0.465511	0.283112	1.64427	0.100121	0.141717	PTS sugar transporter subunit IIB
STM14_RS05065	139.386	0.8271	0.158207	5.22795	1.71395e-07	5.68298e-07	sulfatase-like hydrolase/transferase
STM14_RS05070	123.724	-0.287929	0.188929	-1.52401	0.127507	0.175385	arginine ABC transporter substrate-binding protein
STM14_RS05075	485.736	-1.1754	0.126923	-9.26072	2.0305e-20	1.67224e-19	arginine ABC transporter permease ArtM
STM14_RS05080	581.196	-0.933492	0.128389	-7.27078	3.57407e-13	1.87895e-12	arginine ABC transporter permease ArtQ
STM14_RS05085	1082.53	-0.861743	0.162417	-5.30574	1.12215e-07	3.78095e-07	arginine ABC transporter substrate-binding protein
STM14_RS05090	571.304	-0.98118	0.121985	-8.04345	8.7343e-16	5.53938e-15	arginine ABC transporter ATP-binding protein ArtP
STM14_RS05095	773.176	0.655242	0.172052	3.8084	0.000139871	0.000330778	lipoprotein
STM14_RS05100	159.565	0.9373	0.137443	6.81954	9.13317e-12	4.36543e-11	heavy metal-binding domain-containing protein
STM14_RS05105	349.97	0.623277	0.123165	5.0605	4.18165e-07	1.32878e-06	N-acetylmuramoyl-L-alanine amidase
STM14_RS05110	556.515	-0.0116352	0.10001	-0.11634	0.907383	0.929094	NAD(P)-dependent oxidoreductase
STM14_RS05115	424.841	0.222438	0.119246	1.86537	0.0621292	0.0927885	SDR family oxidoreductase
STM14_RS05120	386.051	0.359069	0.133788	2.68388	0.00727742	0.0132921	low-specificity L-threonine aldolase
STM14_RS05125	530.086	2.68432	0.195113	13.7578	4.57274e-43	1.13182e-41	ubiquinone-dependent pyruvate dehydrogenase
STM14_RS05130	122.309	0.143933	0.168304	0.855201	0.39244	0.464577	NADH oxidoreductase
STM14_RS05135	97.6522	-0.876648	0.194269	-4.51256	6.40504e-06	1.796e-05	hydroxylamine reductase
STM14_RS05140	315.679	-0.0142616	0.13091	-0.108942	0.913248	0.934264	lysine exporter LysO family protein
STM14_RS05145	400.074	0.137504	0.111959	1.22816	0.219388	0.281868	ATP-dependent endonuclease
STM14_RS05150	370.538	-1.326	0.171834	-7.71673	1.19355e-14	7.04285e-14	VirK/YbjX family protein
STM14_RS05155	416.048	-0.29462	0.109992	-2.67856	0.00739402	0.0134997	macrolide transporter subunit MacA
STM14_RS05160	578.16	-0.355366	0.121579	-2.92291	0.00346774	0.00671975	macrolide ABC transporter ATP-binding protein/permease MacB
STM14_RS05165	310.454	0.529008	0.171804	3.07913	0.00207605	0.00416574	cold shock-like protein CspD
STM14_RS05170	353.701	0.553648	0.132638	4.17411	2.99152e-05	7.73907e-05	ATP-dependent Clp protease adapter ClpS
STM14_RS05175	2953.41	0.928745	0.161562	5.74852	9.00258e-09	3.39282e-08	ATP-dependent Clp protease ATP-binding subunit ClpA
STM14_RS05180	98.0858	-0.385647	0.228218	-1.68982	0.0910624	0.130427	IS200/IS605-like element IS200F family transposase
STM14_RS05200	221.228	1.32052	0.14319	9.22216	2.91167e-20	2.35557e-19	hydrolase
STM14_RS05205	92.268	1.23678	0.194501	6.35874	2.0342e-10	8.81228e-10	pirin family protein
STM14_RS05210	209.993	-0.404907	0.202159	-2.00291	0.0451868	0.0692935	LysR family transcriptional regulator
STM14_RS05215	511.232	-1.32293	0.177118	-7.46918	8.06931e-14	4.47329e-13	translation initiation factor IF-1
STM14_RS05220	184.712	-0.773355	0.157399	-4.91335	8.95345e-07	2.73867e-06	membrane protein
STM14_RS05225	306.085	-0.074834	0.119036	-0.628669	0.529566	0.598293	leucyl/phenylalanyl-tRNA--protein transferase
STM14_RS05230	762.047	-0.390777	0.120845	-3.23369	0.00122202	0.0025423	cysteine/glutathione ABC transporter ATP-bindingprotein/permease CydC
STM14_RS05235	899.664	-0.421354	0.112331	-3.75099	0.000176135	0.000411071	cysteine/glutathione ABC transporter permease/ATP-binding protein CydD
STM14_RS05240	1969.06	-0.0822993	0.154956	-0.531114	0.59534	0.659743	thioredoxin-disulfide reductase
STM14_RS05245	737.438	-0.0835847	0.127845	-0.653794	0.513244	0.581431	leucine-responsive transcriptional regulator Lrp
STM14_RS05250	2254.74	-0.663683	0.111311	-5.96243	2.48512e-09	9.82672e-09	DNA translocase FtsK
STM14_RS05255	584.203	-0.160908	0.107096	-1.50247	0.132976	0.18187	outer membrane lipoprotein chaperone LolA
STM14_RS05260	680.415	-0.234405	0.0977533	-2.39793	0.0164881	0.028077	replication-associated recombination protein RarA
STM14_RS05265	1986.44	-1.35817	0.106344	-12.7714	2.36795e-37	4.35456e-36	serine--tRNA ligase
STM14_RS05270	130.2	-0.663651	0.282644	-2.34801	0.018874	0.0316341	dimethylsulfoxide reductase subunit A
STM14_RS05275	27.6323	-0.289309	0.302167	-0.957448	0.338341	0.409533	dimethylsulfoxide reductase subunit B
STM14_RS05280	40.9768	-0.0972127	0.268913	-0.361503	0.717724	0.768762	dimethyl sulfoxide reductase anchor subunit
STM14_RS05290	292.379	0.363182	0.159986	2.27008	0.0232025	0.0381213	MFS transporter
STM14_RS05295	196.412	-0.143972	0.155918	-0.923378	0.35581	0.427401	amino acid permease
STM14_RS05300	617.758	-0.411387	0.11604	-3.54522	0.00039229	0.000875387	pyruvate formate lyase 1-activating protein
STM14_RS05310	96.5261	0.983366	0.572139	1.71875	0.0856591	0.12385	SPI-2 type III secretion system effector SopD2
STM14_RS05315	7735	0.230671	0.224047	1.02957	0.303213	0.3727	formate C-acetyltransferase
STM14_RS05320	892.48	0.0795196	0.195503	0.406744	0.684196	0.740471	formate transporter FocA
STM14_RS05325	934.201	-0.351086	0.201689	-1.74073	0.081731	0.118768	30S ribosomal protein S12 methylthiotransferase accessory protein YcaO
STM14_RS05330	112.566	2.32508	0.227774	10.2078	1.82902e-24	1.87362e-23	DUF421 domain-containing protein
STM14_RS05335	1591.21	-0.240373	0.143471	-1.67541	0.0938545	0.133882	3-phosphoserine/phosphohydroxythreonine transaminase
STM14_RS05340	956.054	-0.874821	0.10769	-8.12355	4.5276e-16	2.90362e-15	3-phosphoshikimate 1-carboxyvinyltransferase
STM14_RS05345	161.768	-0.47937	0.150647	-3.18207	0.00146227	0.00300527	M48 family metallopeptidase
STM14_RS05350	463.585	-1.32987	0.134419	-9.89345	4.4444e-23	4.31163e-22	(d)CMP kinase
STM14_RS05355	14312.2	-3.12901	0.20113	-15.5571	1.42414e-54	5.01627e-53	30S ribosomal protein S1
STM14_RS05360	844.923	-0.211993	0.13866	-1.52887	0.126296	0.173928	integration host factor subunit beta
STM14_RS05365	85.2083	0.43606	0.205114	2.12594	0.0335083	0.0530182	ComEC family protein
STM14_RS05370	764.328	-1.80826	0.157323	-11.4939	1.41501e-30	1.97541e-29	lipid A ABC transporter ATP-binding protein/permease MsbA
STM14_RS05375	316.377	-1.86245	0.179879	-10.3539	4.01875e-25	4.30957e-24	tetraacyldisaccharide 4'-kinase
STM14_RS05380	174.974	-1.13003	0.141856	-7.96607	1.63796e-15	1.01629e-14	winged helix-turn-helix domain-containing protein
STM14_RS05385	161.523	-0.53147	0.178463	-2.97805	0.00290092	0.00568392	protein YcaR
STM14_RS05390	692.325	-0.576564	0.130187	-4.42875	9.478e-06	2.6019e-05	3-deoxy-manno-octulosonate cytidylyltransferase
STM14_RS05395	111.279	0.552186	0.166537	3.31569	0.000914161	0.00194786	YcbJ family phosphotransferase
STM14_RS05400	100.432	0.493066	0.187502	2.62966	0.00854711	0.0154084	envelope biogenesis factor ElyC
STM14_RS05405	357.019	-1.38752	0.130009	-10.6725	1.36855e-26	1.57452e-25	tRNA uridine 5-oxyacetic acid(34) methyltransferase CmoM
STM14_RS05410	583.352	-1.259	0.123736	-10.1749	2.56769e-24	2.61277e-23	chromosome partition protein MukF
STM14_RS05415	461.859	-0.926272	0.11077	-8.36215	6.1585e-17	4.16541e-16	chromosome partition protein MukE
STM14_RS05420	2905.23	-1.01568	0.0982221	-10.3407	4.6136e-25	4.93591e-24	chromosome partition protein MukB
STM14_RS05425	1132.36	-0.0291169	0.120483	-0.241668	0.809037	0.847343	L,D-transpeptidase
STM14_RS05430	816.538	-0.142233	0.13218	-1.07606	0.281901	0.350101	YcbK family protein
STM14_RS05435	735.642	-0.327307	0.102315	-3.19901	0.00137902	0.0028431	MBL fold metallo-hydrolase
STM14_RS05440	2249.59	-0.184817	0.159515	-1.15862	0.246612	0.311256	aspartate transaminase
STM14_RS05445	4525.83	-1.84584	0.208597	-8.84882	8.84507e-19	6.59635e-18	porin OmpF
STM14_RS05450	2798.78	-1.09505	0.120335	-9.10001	9.0323e-20	7.16792e-19	asparagine--tRNA ligase
STM14_RS05455	75.3432	0.468133	0.199739	2.34372	0.0190924	0.0319299	Lrp/AsnC family transcriptional regulator
STM14_RS05465	28.257	-0.0771045	0.271752	-0.283731	0.776617	0.819195	diaminopropionate ammonia-lyase
STM14_RS05470	17.8145	-1.03338	0.345066	-2.99473	0.00274692	0.00541229	sodium:alanine symporter family protein
STM14_RS05475	1129.05	-1.53283	0.156275	-9.80854	1.03454e-22	9.80783e-22	nicotinate phosphoribosyltransferase
STM14_RS05480	544.532	-0.133571	0.113749	-1.17427	0.240289	0.304113	site-specific integrase
STM14_RS05485	23.8093	0.653666	0.339536	1.92517	0.054208	0.0817584	excisionase family protein
STM14_RS05490	37.9519	0.593809	0.288127	2.06093	0.0393099	0.0611414	DUF4060 family protein
STM14_RS05495	166.084	0.541621	0.297341	1.82155	0.0685233	0.10151	recombinase RecT
STM14_RS05500	472.1	0.331389	0.315274	1.05112	0.293205	0.362108	exodeoxyribonuclease
STM14_RS05505	98.8431	0.116898	0.324625	0.360101	0.718772	0.769704	hypothetical protein
STM14_RS05510	25.0791	-0.00358403	0.49428	-0.00725101	0.994215	0.995737	hypothetical protein
STM14_RS05515	139.066	-0.137191	0.157955	-0.868544	0.385096	0.457539	helix-turn-helix domain-containing protein
STM14_RS05520	22.2062	0.656378	0.352347	1.86287	0.0624799	0.0932514	helix-turn-helix domain-containing protein
STM14_RS05525	46.5189	0.28729	0.383001	0.750101	0.453194	0.523506	hypothetical protein
STM14_RS05530	74.1344	0.0693549	0.225611	0.307409	0.758532	0.80308	hypothetical protein
STM14_RS05535	34.3714	0.561332	0.320643	1.75065	0.0800069	0.116487	ATP-binding protein
STM14_RS05540	13.7625	0.583781	0.400553	1.45744	0.144996	0.195772	DUF977 family protein
STM14_RS05545	30.469	0.744719	0.315324	2.36176	0.0181884	0.0306532	ead/Ea22-like family protein
STM14_RS05550	359.944	0.819726	0.489008	1.6763	0.0936787	0.133714	hypothetical protein
STM14_RS05555	115.779	0.246498	0.214819	1.14747	0.251186	0.316158	DinI family protein
STM14_RS05560	119.502	-0.0670542	0.214578	-0.312493	0.754666	0.800188	hypothetical protein
STM14_RS05565	64.8661	-0.14795	0.255525	-0.579005	0.562586	0.629233	DUF1367 family protein
STM14_RS05575	13.8399	-0.471926	0.425553	-1.10897	0.267442	0.334504	hypothetical protein
STM14_RS05580	3.16148	-0.150637	0.691003	-0.217997	0.827431	0.862661	YlcG family protein
STM14_RS05585	32.8995	2.14525	0.351495	6.10322	1.0395e-09	4.28047e-09	antitermination protein
STM14_RS05590	118.303	-0.144897	0.146594	-0.988428	0.322943	0.393705	hypothetical protein
STM14_RS05595	40.5534	-1.53946	0.35846	-4.29465	1.7497e-05	4.63651e-05	hypothetical protein
STM14_RS05600	181.876	-1.8617	0.342777	-5.43123	5.59677e-08	1.95482e-07	hypothetical protein
STM14_RS05605	230.435	0.97748	0.126252	7.74228	9.765e-15	5.81455e-14	type III secretion system effector protease GtgA
STM14_RS05610	13.031	1.40237	0.517134	2.71181	0.00669165	0.0123007	phage holin, lambda family
STM14_RS05615	22.6773	0.84806	0.298081	2.84506	0.00444028	0.00844354	lysozyme
STM14_RS05620	22.1914	0.555587	0.330453	1.68129	0.0927067	0.132533	lysis protein
STM14_RS05625	30.8624	0.306702	0.262225	1.16961	0.242156	0.306393	DUF1441 family protein
STM14_RS05630	150.961	0.329844	0.166773	1.97779	0.0479519	0.0732394	phage terminase large subunit family protein
STM14_RS05635	8.39171	1.16653	0.526356	2.21623	0.0266757	0.0433765	hypothetical protein
STM14_RS05640	121.991	0.552158	0.160617	3.43772	0.000586628	0.00128248	phage portal protein
STM14_RS05645	217.046	0.559875	0.135929	4.11887	3.80735e-05	9.68548e-05	Clp protease ClpP
STM14_RS05650	18.6365	0.390346	0.363806	1.07295	0.283293	0.351545	DUF2190 family protein
STM14_RS05655	18.8676	0.552574	0.34761	1.58964	0.111916	0.156249	ATP-binding protein
STM14_RS05660	30.0346	0.376711	0.406425	0.926889	0.353984	0.425431	phage tail protein
STM14_RS05665	14.8094	0.710015	0.381569	1.86077	0.062776	0.0936628	tail protein
STM14_RS05670	79.0132	0.465085	0.224009	2.07619	0.0378764	0.0590522	tail protein
STM14_RS05675	36.916	0.54462	0.267149	2.03864	0.0414861	0.064199	phage minor tail protein G
STM14_RS05680	29.6483	0.294896	0.274707	1.0735	0.283049	0.351337	phage tail assembly protein T
STM14_RS05685	225.751	0.56557	0.18791	3.00979	0.00261431	0.00517326	phage tail tape measure protein
STM14_RS05690	21.3979	0.587331	0.345938	1.69779	0.0895473	0.128821	phage tail protein
STM14_RS05695	128.99	0.753949	0.149807	5.03279	4.83404e-07	1.52972e-06	outer membrane beta-barrel protein
STM14_RS05700	428.824	0.371768	0.130511	2.84856	0.0043918	0.00836873	superoxide dismutase [Cu-Zn]
STM14_RS05705	65.207	0.560901	0.229833	2.44047	0.014668	0.0252404	phage minor tail protein L
STM14_RS05710	71.2334	0.596635	0.191046	3.12299	0.00179024	0.00363365	phage tail protein
STM14_RS05715	71.6818	1.07038	0.210954	5.07399	3.89563e-07	1.24221e-06	tail assembly protein
STM14_RS05725	23.3834	0.691082	0.382382	1.80731	0.0707145	0.104318	hypothetical protein
STM14_RS05730	128.327	0.487261	0.246818	1.97417	0.048362	0.0737673	tail protein
STM14_RS05735	30.4534	1.26338	0.284021	4.44818	8.6602e-06	2.38886e-05	tail fiber assembly protein
STM14_RS05745	50.1814	0.71669	0.344198	2.0822	0.0373242	0.0583103	SPI-2 type III secretion system effector SseI
STM14_RS05755	67.4744	0.326296	0.207283	1.57416	0.115451	0.16048	SOS response-associated peptidase
STM14_RS05760	96.5557	0.189766	0.190315	0.997118	0.318707	0.389163	hypothetical protein
STM14_RS05765	393.999	-0.00652267	0.310305	-0.0210202	0.98323	0.98711	hypothetical protein
STM14_RS05770	27.5711	1.65626	0.325054	5.09534	3.48107e-07	1.12173e-06	DinI-like family protein
STM14_RS05775	2165	0.739303	0.13368	5.53037	3.19548e-08	1.13603e-07	aminopeptidase N
STM14_RS05780	441.676	-2.01762	0.146795	-13.7444	5.50031e-43	1.35408e-41	quinone-dependent dihydroorotate dehydrogenase
STM14_RS05785	292.701	0.137842	0.124034	1.11133	0.266426	0.333506	cell division protein ZapC
STM14_RS05790	260.399	-1.30171	0.130934	-9.94173	2.74028e-23	2.69843e-22	MOSC domain-containing protein
STM14_RS05795	861.282	-1.5292	0.129113	-11.8438	2.31652e-32	3.46645e-31	bifunctional 23S rRNA (guanine(2069)-N(7))-methyltransferase RlmK/23S rRNA (guanine(2445)-N(2))-methyltransferase RlmL
STM14_RS05800	926.964	-1.5632	0.140777	-11.1041	1.19882e-28	1.55068e-27	ABC transporter ATP-binding protein
STM14_RS05805	325.029	-0.446593	0.14421	-3.09682	0.00195612	0.00394758	membrane integrity-associated transporter subunit PqiA
STM14_RS05810	694.623	-0.339482	0.140253	-2.4205	0.0154991	0.0264814	intermembrane transport protein PqiB
STM14_RS05815	241.598	-0.202455	0.139882	-1.44733	0.147805	0.199001	membrane integrity-associated transporter subunit PqiC
STM14_RS05820	88.4731	-0.16026	0.168557	-0.950774	0.341719	0.412641	ribosome modulation factor
STM14_RS05825	600.63	-2.59404	0.178869	-14.5024	1.16941e-47	3.52285e-46	bifunctional 3-hydroxydecanoyl-ACP dehydratase/trans-2-decenoyl-ACP isomerase
STM14_RS05830	782.098	-2.49773	0.181745	-13.743	5.60879e-43	1.3734e-41	Lon protease family protein
STM14_RS05835	180.906	0.171355	0.147393	1.16257	0.245003	0.309652	macrodomain Ter protein MatP
STM14_RS05840	28728.5	-0.114634	0.205614	-0.55752	0.577172	0.642409	porin OmpA
STM14_RS05845	205.406	0.310934	0.181565	1.71252	0.0868012	0.125264	cell division inhibitor SulA
STM14_RS05850	95.9321	0.286602	0.167778	1.70822	0.0875951	0.126171	TfoX/Sxy family DNA transformation protein
STM14_RS05855	589.24	-0.444951	0.110848	-4.01405	5.9685e-05	0.000147808	TIGR01666 family membrane protein
STM14_RS05860	137.354	-0.421005	0.13645	-3.08542	0.00203267	0.00408767	YccF domain-containing protein
STM14_RS05865	769.18	0.424216	0.104098	4.07516	4.59822e-05	0.000115752	DNA helicase IV
STM14_RS05870	340.156	-0.0940322	0.111679	-0.841984	0.399797	0.471701	methylglyoxal synthase
STM14_RS05875	102.873	2.1147	0.234588	9.01453	1.97708e-19	1.53182e-18	DUF2057 family protein
STM14_RS05880	359.612	1.18861	0.138923	8.55593	1.16927e-17	8.18666e-17	CoA-binding protein
STM14_RS05885	308.142	0.00665593	0.174069	0.0382373	0.969498	0.977611	heat shock protein HspQ
STM14_RS05890	406.982	-2.34589	0.21069	-11.1343	8.53783e-29	1.11065e-27	23S rRNA (cytosine(1962)-C(5))-methyltransferaseRlmI
STM14_RS05895	63.5843	0.371291	0.201893	1.83905	0.0659081	0.0980166	YbhB/YbcL family Raf kinase inhibitor-like protein
STM14_RS05900	159.545	0.610956	0.156474	3.90452	9.44145e-05	0.000227779	helix-turn-helix transcriptional regulator
STM14_RS05905	105.104	0.478003	0.161777	2.9547	0.00312976	0.00610356	acylphosphatase
STM14_RS05910	215.163	-0.0657875	0.173981	-0.378131	0.705333	0.758794	sulfurtransferase TusE
STM14_RS05915	748.72	-0.135036	0.138236	-0.976845	0.328646	0.399594	FtsH protease modulator YccA
STM14_RS05925	92.7489	0.281937	0.204599	1.378	0.168204	0.223508	type III secretion system effector protease PipA
STM14_RS05930	47.3132	1.17049	0.311241	3.76071	0.000169429	0.000396431	SPI-2 type III secretion system effector PipB
STM14_RS05935	104.297	1.2234	0.261587	4.67683	2.9135e-06	8.47044e-06	membrane protein
STM14_RS05940	655.763	1.14559	0.180636	6.34199	2.26813e-10	9.78866e-10	type III secretion system chaperone SigE
STM14_RS05945	3439.07	1.01451	0.208744	4.86009	1.17333e-06	3.53931e-06	SPI-1 type III secretion system effector inositol phosphate phosphatase SopB
STM14_RS05950	13.5329	-0.52163	0.522817	-0.99773	0.31841	0.389111	YlcI/YnfO family protein
STM14_RS05955	12.2564	-0.270372	0.442188	-0.611442	0.540907	0.608853	hypothetical protein
STM14_RS05960	94.9007	0.366244	0.167227	2.1901	0.0285169	0.0460109	C69 family dipeptidase
STM14_RS05965	145.943	0.100545	0.13958	0.720341	0.471315	0.541297	heavy metal sensor histidine kinase
STM14_RS05970	125.012	0.223025	0.154719	1.44148	0.149448	0.200976	response regulator transcription factor HprR
STM14_RS05975	116.526	1.30702	0.180857	7.22682	4.94432e-13	2.58448e-12	hydroxyisourate hydrolase
STM14_RS05980	25.1383	0.758816	0.316915	2.39439	0.0166481	0.0283285	4-hydroxyphenylacetate 3-monooxygenase reductasesubunit
STM14_RS05985	32.7501	0.573965	0.28071	2.04469	0.0408855	0.0633339	4-hydroxyphenylacetate 3-monooxygenase, oxygenase component
STM14_RS05990	75.7009	-0.291501	0.199505	-1.46113	0.143981	0.194825	homoprotocatechuate degradation operon regulatorHpaR
STM14_RS05995	72.3275	-0.215879	0.366377	-0.589225	0.55571	0.623217	4-hydroxyphenylacetate degradation bifunctional isomerase/decarboxylase
STM14_RS06000	89.8001	-0.0103296	0.342322	-0.0301751	0.975927	0.982363	5-carboxymethyl-2-hydroxymuconate semialdehyde dehydrogenase
STM14_RS06005	94.0829	-0.0355216	0.360174	-0.0986234	0.921437	0.939493	3,4-dihydroxyphenylacetate 2,3-dioxygenase
STM14_RS06010	32.2031	0.3715	0.385752	0.963054	0.335521	0.406573	5-carboxymethyl-2-hydroxymuconate Delta-isomerase
STM14_RS06015	49.9054	-0.510313	0.342017	-1.49207	0.135681	0.185182	2-oxo-hepta-3-ene-1,7-dioic acid hydratase
STM14_RS06020	36.3561	-0.308702	0.36733	-0.840392	0.400688	0.472509	4-hydroxy-2-oxoheptanedioate aldolase
STM14_RS06025	71.8859	0.571077	0.261781	2.18151	0.0291456	0.0468767	4-hydroxyphenylacetate permease
STM14_RS06030	49.7918	0.542494	0.209639	2.58775	0.00966041	0.0172255	4-hydroxyphenylacetate catabolism regulatory protein HpaA
STM14_RS06035	95.6145	0.752147	0.204994	3.66911	0.000243392	0.000557524	MBL fold metallo-hydrolase
STM14_RS06040	36.1853	1.72593	0.339121	5.08942	3.59167e-07	1.1517e-06	anti-adapter protein IraM
STM14_RS06045	216.792	0.671185	0.156732	4.28237	1.84917e-05	4.88595e-05	chaperone modulator CbpM
STM14_RS06050	625.867	0.680189	0.149354	4.55421	5.25836e-06	1.4909e-05	curved DNA-binding protein
STM14_RS06055	84.974	0.0195913	0.16904	0.115898	0.907734	0.929245	copper resistance protein
STM14_RS06060	46.5985	-0.0758776	0.241041	-0.314792	0.75292	0.798985	DUF255 domain-containing protein
STM14_RS06065	18.1223	0.214726	0.322214	0.666407	0.505151	0.57468	thioredoxin domain-containing protein
STM14_RS06070	25.0511	0.529768	0.290819	1.82164	0.0685095	0.10151	protein disulfide oxidoreductase
STM14_RS06075	329.836	0.000534761	0.224728	0.00237959	0.998101	0.998319	bifunctional glucose-1-phosphatase/inositol phosphatase
STM14_RS06080	573.092	2.89146	0.235429	12.2817	1.13624e-34	1.9128e-33	hypothetical protein
STM14_RS06085	1411.91	2.96152	0.244815	12.097	1.09588e-33	1.78578e-32	NAD(P)H:quinone oxidoreductase
STM14_RS06090	936.384	4.80077	0.191733	25.0388	2.30992e-138	3.91746e-136	general stress protein
STM14_RS06095	241.762	0.108861	0.145986	0.745698	0.45585	0.526061	HTH-type transcriptional regulator RutR
STM14_RS06100	357.964	-0.200533	0.202262	-0.991455	0.321463	0.392006	lysozyme inhibitor LprI family protein
STM14_RS06105	4300.97	-0.655863	0.267987	-2.44737	0.0143904	0.0248375	trifunctional transcriptional regulator/proline dehydrogenase/L-glutamate gamma-semialdehyde dehydrogenase
STM14_RS06110	684.411	-1.21307	0.231439	-5.24143	1.59333e-07	5.30609e-07	sodium/proline symporter PutP
STM14_RS06120	3762.12	4.88206	0.209661	23.2855	6.21829e-120	7.49304e-118	phosphate starvation-inducible protein PhoH
STM14_RS06125	659.277	-0.143749	0.0974854	-1.47456	0.14033	0.190504	MurR/RpiR family transcriptional regulator
STM14_RS06130	310.352	0.636257	0.142502	4.46489	8.01091e-06	2.2245e-05	sodium:solute symporter
STM14_RS06135	16.5345	-0.402646	0.375404	-1.07256	0.283466	0.351569	N-acetylmannosamine-6-phosphate 2-epimerase
STM14_RS06140	8.34267	-0.992861	0.712595	-1.3933	0.163528	0.218117	N-acetylneuraminate epimerase
STM14_RS06145	8.67263	-0.627184	0.635181	-0.98741	0.323442	0.394103	outer membrane protein
STM14_RS06150	45.9524	1.28782	0.290232	4.43721	9.11317e-06	2.50927e-05	MFS transporter
STM14_RS06155	265.888	1.23941	0.142836	8.67718	4.05686e-18	2.91622e-17	Gfo/Idh/MocA family oxidoreductase
STM14_RS06175	503.903	-1.29114	0.124514	-10.3695	3.41412e-25	3.66978e-24	glyoxylate/hydroxypyruvate reductase GhrA
STM14_RS06180	575.224	0.11507	0.14863	0.774202	0.438811	0.509979	phosphatase
STM14_RS06185	476.834	0.19751	0.118083	1.67264	0.0943985	0.134574	molecular chaperone
STM14_RS06190	404.185	-1.21709	0.12641	-9.62815	6.08157e-22	5.54892e-21	DUF1097 domain-containing protein
STM14_RS06195	214.702	0.0660717	0.136828	0.482881	0.62918	0.691057	curli production assembly/transport protein CsgG
STM14_RS06200	45.7856	2.29722	0.265154	8.66372	4.56611e-18	3.27715e-17	curli production assembly/transport protein CsgF
STM14_RS06205	51.2801	2.13929	0.267811	7.98808	1.37052e-15	8.57324e-15	curli production assembly/transport protein CsgE
STM14_RS06210	93.2861	1.85055	0.269345	6.87053	6.39635e-12	3.08954e-11	transcriptional regulator CsgD
STM14_RS06215	11.1165	0.6641	0.550835	1.20562	0.227963	0.290845	curlin minor subunit CsgB
STM14_RS06220	50.2309	0.48745	0.242907	2.00673	0.044778	0.0687357	curlin major subunit CsgA
STM14_RS06225	13.5742	-0.0569367	0.388687	-0.146485	0.883539	0.910379	curli assembly protein CsgC
STM14_RS06230	113.827	-0.63877	0.221425	-2.88481	0.00391649	0.00751933	type 1 fimbrial protein
STM14_RS06235	259.728	0.338867	0.125778	2.69417	0.00705641	0.0129194	O-acetyl-ADP-ribose deacetylase
STM14_RS06240	453.728	0.906818	0.121522	7.46217	8.51093e-14	4.68972e-13	phospholipase D family protein
STM14_RS06245	260.589	0.78069	0.145762	5.35593	8.5118e-08	2.90212e-07	glucans biosynthesis protein MdoC
STM14_RS06250	1660.29	-0.567129	0.140394	-4.03957	5.35492e-05	0.000133771	glucans biosynthesis protein MdoG
STM14_RS06255	1947.12	-0.761457	0.151432	-5.02838	4.94631e-07	1.56417e-06	glucans biosynthesis glucosyltransferase MdoH
STM14_RS06260	324.851	1.85699	0.186885	9.93649	2.88833e-23	2.83812e-22	YceK/YidQ family lipoprotein
STM14_RS06265	373.041	2.55043	0.16746	15.2301	2.23357e-52	7.46534e-51	SecY/SecA suppressor protein
STM14_RS06270	84.8794	0.632253	0.171282	3.6913	0.00022311	0.000514153	multidrug efflux MFS transporter MdtG
STM14_RS06275	331.633	-0.0540959	0.120085	-0.450481	0.652364	0.712419	LpxL/LpxP family Kdo(2)-lipid IV(A) lauroyl/palmitoleoyl acyltransferasee
STM14_RS06280	379.849	-1.69895	0.160166	-10.6074	2.75182e-26	3.1036e-25	rhodanese-related sulfurtransferase
STM14_RS06285	210.125	-0.369839	0.159429	-2.31978	0.020353	0.0338271	YceI family protein
STM14_RS06290	55.7682	-0.0972998	0.231537	-0.420235	0.674314	0.73272	cytochrome b
STM14_RS06295	20.6686	0.0475216	0.31157	0.152523	0.878774	0.906081	DUF2770 family protein
STM14_RS06300	593.247	0.0638025	0.109856	0.580782	0.561387	0.628452	N-methyl-L-tryptophan oxidase
STM14_RS06305	221.605	0.773875	0.182667	4.23654	2.26991e-05	5.94278e-05	biofilm formation regulator BssS
STM14_RS06310	258.833	-0.359645	0.187852	-1.91451	0.0555549	0.083652	DNA damage-inducible protein I
STM14_RS06315	1187.75	-1.45825	0.125888	-11.5837	4.98396e-31	7.0655e-30	dihydroorotase
STM14_RS06320	373.576	0.414187	0.108226	3.82707	0.000129675	0.000308015	lipoprotein
STM14_RS06325	1124.13	1.78686	0.184168	9.70234	2.94675e-22	2.74251e-21	glutaredoxin 2
STM14_RS06330	148.541	0.728891	0.139585	5.22183	1.77167e-07	5.86585e-07	multidrug efflux MFS transporter MdtH
STM14_RS06335	280.203	-0.0588824	0.122889	-0.479151	0.631831	0.693802	ribosomal protein S5-alanine N-acetyltransferase
STM14_RS06340	327.806	-0.0171348	0.137358	-0.124746	0.900725	0.923515	YceH family protein
STM14_RS06345	353.273	0.0602925	0.129351	0.466115	0.641133	0.702668	Gfo/Idh/MocA family oxidoreductase
STM14_RS06350	393.176	-0.853262	0.154324	-5.52903	3.22014e-08	1.14391e-07	murein biosynthesis integral membrane protein MurJ
STM14_RS06355	535.71	-0.502436	0.216419	-2.32159	0.0202551	0.0336898	flagella biosynthesis chaperone FlgN
STM14_RS06360	455.758	-0.609385	0.204435	-2.98082	0.00287476	0.00564232	anti-sigma-28 factor FlgM
STM14_RS06365	393.543	-1.36378	0.185516	-7.35127	1.96328e-13	1.05021e-12	flagellar basal body P-ring formation protein FlgA
STM14_RS06370	440.144	-1.12869	0.250812	-4.50016	6.79033e-06	1.89938e-05	flagellar basal body rod protein FlgB
STM14_RS06375	549.704	-1.23941	0.226315	-5.47648	4.33872e-08	1.52706e-07	flagellar basal body rod protein FlgC
STM14_RS06380	1089.68	-1.38355	0.255967	-5.4052	6.47379e-08	2.24402e-07	flagellar hook assembly protein FlgD
STM14_RS06385	2572.81	-1.43355	0.25274	-5.67205	1.41099e-08	5.20623e-08	flagellar hook protein FlgE
STM14_RS06390	1165.46	-1.48022	0.232341	-6.37088	1.87942e-10	8.18825e-10	flagellar basal body rod protein FlgF
STM14_RS06395	1067.93	-1.50806	0.23387	-6.44829	1.13121e-10	5.00463e-10	flagellar basal-body rod protein FlgG
STM14_RS06400	497.762	-1.47659	0.206111	-7.16404	7.83357e-13	4.03486e-12	flagellar basal body L-ring protein FlgH
STM14_RS06405	640.431	-1.38246	0.222935	-6.2012	5.60342e-10	2.35828e-09	flagellar basal body P-ring protein FlgI
STM14_RS06410	451.595	-1.24952	0.194979	-6.40845	1.47006e-10	6.46009e-10	flagellar assembly peptidoglycan hydrolase FlgJ
STM14_RS06415	1632.16	-1.20472	0.216428	-5.56634	2.60141e-08	9.31341e-08	flagellar hook-associated protein FlgK
STM14_RS06420	1203.35	-1.03494	0.192967	-5.3633	8.17174e-08	2.79242e-07	flagellar hook-filament junction protein FlgL
STM14_RS06425	3112.1	-1.11922	0.143701	-7.78851	6.78034e-15	4.07978e-14	ribonuclease E
STM14_RS06435	404.415	-1.32203	0.181837	-7.27039	3.58439e-13	1.88222e-12	23S rRNA pseudouridine(955/2504/2580) synthase RluC
STM14_RS06440	101.891	-1.20533	0.224863	-5.36026	8.31011e-08	2.83758e-07	DUF3053 domain-containing protein
STM14_RS06445	56.932	0.0811277	0.202527	0.400578	0.688731	0.744324	hypothetical protein
STM14_RS06450	241.978	0.423034	0.118668	3.56485	0.000364058	0.000813975	septum formation inhibitor Maf
STM14_RS06455	2571.09	-2.62157	0.194166	-13.5017	1.52862e-41	3.39784e-40	23S rRNA accumulation protein YceD
STM14_RS06460	1241.28	-2.55975	0.213588	-11.9845	4.28173e-33	6.62367e-32	50S ribosomal protein L32
STM14_RS06465	1114.86	-1.91851	0.202546	-9.47199	2.74572e-21	2.39936e-20	phosphate acyltransferase PlsX
STM14_RS06470	1168.66	-1.23124	0.158433	-7.77136	7.76461e-15	4.6476e-14	beta-ketoacyl-ACP synthase III
STM14_RS06475	1305.18	-1.20241	0.171293	-7.01964	2.22438e-12	1.11074e-11	ACP S-malonyltransferase
STM14_RS06480	2217.36	-1.08754	0.155101	-7.01184	2.35206e-12	1.17194e-11	3-oxoacyl-ACP reductase FabG
STM14_RS06485	2386.52	-0.49216	0.100222	-4.91069	9.07567e-07	2.7705e-06	acyl carrier protein
STM14_RS06490	4044.88	-0.687725	0.182936	-3.75938	0.000170337	0.000398353	beta-ketoacyl-ACP synthase II
STM14_RS06495	297.653	-0.0478233	0.11081	-0.431581	0.666046	0.725113	aminodeoxychorismate lyase
STM14_RS06500	350.205	-0.376995	0.180455	-2.08914	0.0366955	0.0575046	cell division protein YceG
STM14_RS06505	305.643	-0.517672	0.143798	-3.59999	0.000318233	0.000717826	dTMP kinase
STM14_RS06510	405.271	-0.642377	0.165055	-3.8919	9.94603e-05	0.000239196	DNA polymerase III subunit delta'
STM14_RS06515	477.75	-0.304204	0.156833	-1.93967	0.0524197	0.079339	metal-dependent hydrolase
STM14_RS06520	6182.15	-2.17785	0.154873	-14.0621	6.49316e-45	1.74895e-43	PTS glucose transporter subunit IIBC
STM14_RS06525	81.0631	-0.217726	0.191341	-1.1379	0.255162	0.320633	ferric-rhodotorulic acid/ferric-coprogen receptor FhuE
STM14_RS06530	563.585	0.455585	0.115448	3.94623	7.93929e-05	0.000193888	purine nucleoside phosphoramidase
STM14_RS06535	453.416	0.596421	0.133326	4.47339	7.69883e-06	2.14174e-05	YcfL family protein
STM14_RS06540	870.532	0.690511	0.131253	5.26091	1.43345e-07	4.79808e-07	penicillin-binding protein activator LpoB
STM14_RS06545	552.511	0.516944	0.114182	4.52739	5.97171e-06	1.68274e-05	thiamine kinase
STM14_RS06550	610.886	0.375111	0.0897748	4.17836	2.93624e-05	7.60896e-05	beta-N-acetylhexosaminidase
STM14_RS06555	539.12	1.11908	0.138454	8.08271	6.3344e-16	4.05101e-15	alpha/beta hydrolase
STM14_RS06560	653.708	0.00133781	0.525097	0.00254773	0.997967	0.998319	NADH-quinone dehydrogenase
STM14_RS06565	226.315	0.551982	0.141072	3.91278	9.12415e-05	0.000220472	glycine zipper 2TM domain-containing protein
STM14_RS06570	523.649	0.0332781	0.134384	0.247635	0.804417	0.843275	TetR family copper-responsive transcriptional repressor ComR
STM14_RS06575	501.958	2.00272	0.245826	8.14691	3.73352e-16	2.40786e-15	DUF1471 domain-containing protein
STM14_RS06580	96.8141	0.0697623	0.171934	0.405751	0.684926	0.741086	L,D-transpeptidase family protein
STM14_RS06585	1596.73	-0.220575	0.131896	-1.67234	0.0944567	0.134615	transcription-repair coupling factor
STM14_RS06590	525.618	-1.141	0.11036	-10.339	4.69655e-25	5.01294e-24	lipoprotein-releasing ABC transporter permease subunit LolC
STM14_RS06595	264.559	-0.992384	0.15918	-6.23434	4.53691e-10	1.91824e-09	lipoprotein-releasing ABC transporter ATP-binding protein LolD
STM14_RS06600	488.554	-1.16137	0.104029	-11.1639	6.12246e-29	8.03288e-28	lipoprotein-releasing ABC transporter permease subunit LolE
STM14_RS06605	459.996	-0.870076	0.109087	-7.976	1.51156e-15	9.40414e-15	N-acetylglucosamine kinase
STM14_RS06610	610.664	-0.572564	0.118973	-4.81254	1.49024e-06	4.46293e-06	NAD-dependent protein deacylase
STM14_RS06615	1179.33	-1.76963	0.147127	-12.0279	2.53547e-33	4.00341e-32	spermidine/putrescine ABC transporter substrate-binding protein PotD
STM14_RS06620	347.402	-2.061	0.170856	-12.0628	1.65987e-33	2.66686e-32	spermidine/putrescine ABC transporter permease PotC
STM14_RS06625	67.6966	-0.12321	0.276845	-0.44505	0.656283	0.716017	SPI-2 type III secretion system effector SifA
STM14_RS06630	298.502	-2.71869	0.205147	-13.2524	4.37192e-40	9.09955e-39	spermidine/putrescine ABC transporter permease PotB
STM14_RS06635	432.864	-2.50156	0.224455	-11.145	7.57092e-29	9.8767e-28	spermidine/putrescine ABC transporter ATP-binding protein PotA
STM14_RS06640	392.158	0.865218	0.170942	5.06148	4.16017e-07	1.32288e-06	peptidase T
STM14_RS06645	105.345	-0.543592	0.181398	-2.99669	0.0027293	0.00537989	IS200/IS605-like element IS200F family transposase
STM14_RS06650	161.918	0.0312844	0.137453	0.2276	0.819957	0.857407	hypothetical protein
STM14_RS06655	903.726	0.389841	0.134372	2.9012	0.00371731	0.00716094	cupin domain-containing protein
STM14_RS06660	625.248	0.020627	0.0911689	0.226251	0.821007	0.857721	two-component system sensor histidine kinase PhoQ
STM14_RS06665	665.092	-0.164083	0.125406	-1.30841	0.190733	0.24989	two-component system response regulator PhoP
STM14_RS06670	2130.91	-2.57456	0.135042	-19.0649	4.9453e-81	3.23493e-79	adenylosuccinate lyase
STM14_RS06675	432.681	-1.63965	0.1369	-11.9769	4.69406e-33	7.21279e-32	high frequency lysogenization protein HflD
STM14_RS06680	960.717	-1.27562	0.125605	-10.1558	3.12265e-24	3.17042e-23	tRNA 2-thiouridine(34) synthase MnmA
STM14_RS06685	193.632	0.48964	0.143804	3.40492	0.000661837	0.00143696	NUDIX hydrolase
STM14_RS06690	137.683	0.246673	0.151557	1.62759	0.103611	0.146025	DUF1311 domain-containing protein
STM14_RS06695	234.655	0.291173	0.116814	2.49261	0.0126809	0.0221456	23S rRNA pseudouridine(2457) synthase RluE
STM14_RS06700	3125.15	-0.483178	0.164801	-2.93189	0.00336911	0.00653693	NADP-dependent isocitrate dehydrogenase
STM14_RS06705	332.641	1.07577	0.187058	5.75098	8.87301e-09	3.3573e-08	tyrosine-type recombinase/integrase
STM14_RS06710	72.6454	0.633777	0.288043	2.20029	0.0277866	0.0449275	excisionase
STM14_RS06720	81.0029	0.550962	0.313872	1.75537	0.0791957	0.115379	hypothetical protein
STM14_RS06725	95.3691	0.624337	0.265439	2.35209	0.0186681	0.0313234	hypothetical protein
STM14_RS06730	232.149	0.479482	0.311454	1.53949	0.123684	0.17069	recombination protein RecT
STM14_RS06745	11.1712	0.92187	0.50951	1.80933	0.0704004	0.104002	hypothetical protein
STM14_RS06750	2391.82	-0.143157	0.217818	-0.657234	0.51103	0.579497	ParA family protein
STM14_RS06755	178.832	-0.245118	0.135496	-1.80904	0.0704454	0.104002	helix-turn-helix domain-containing protein
STM14_RS06760	53.327	0.148661	0.323896	0.458977	0.646251	0.706924	Rha family transcriptional regulator
STM14_RS06765	155.726	0.302299	0.303102	0.997353	0.318593	0.389128	hypothetical protein
STM14_RS06770	255.426	0.593294	0.312489	1.89861	0.057616	0.0864996	replication protein
STM14_RS06775	187.595	0.818493	0.316599	2.58527	0.00973028	0.0173366	Replication protein 14
STM14_RS06780	180.156	0.877157	0.302394	2.90071	0.00372318	0.00716923	ead/Ea22-like family protein
STM14_RS06785	126.274	0.911455	0.254101	3.58698	0.00033453	0.000751732	class I SAM-dependent methyltransferase
STM14_RS06790	163.221	0.793663	0.269436	2.94565	0.00322279	0.00627163	DUF550 domain-containing protein
STM14_RS06795	75.3438	1.0204	0.307248	3.32111	0.000896605	0.0019149	ASCH domain-containing protein
STM14_RS06805	143.717	0.177113	0.253405	0.698932	0.484595	0.554185	DinI family protein
STM14_RS06815	103.194	0.10247	0.301328	0.340061	0.733811	0.782189	DUF1367 family protein
STM14_RS06820	13.2405	0.335833	0.547719	0.613148	0.539779	0.607895	hypothetical protein
STM14_RS06825	18.1963	0.477162	0.530564	0.899348	0.368468	0.440296	DUF1364 family protein
STM14_RS06830	66.4753	1.12502	0.361309	3.11373	0.00184739	0.00373909	DUF1133 family protein
STM14_RS06835	111.08	-1.02137	0.168325	-6.06787	1.29618e-09	5.28042e-09	ORF6N domain-containing protein
STM14_RS06840	206.662	1.00343	0.192286	5.21842	1.80456e-07	5.96181e-07	hypothetical protein
STM14_RS06845	156.786	0.902922	0.272421	3.31444	0.000918278	0.00195572	hypothetical protein
STM14_RS06850	411.551	0.532222	0.203347	2.61731	0.00886263	0.0159332	DUF2441 domain-containing protein
STM14_RS06855	77.571	0.979233	0.378298	2.58852	0.00963892	0.0171939	alpha/beta hydrolase
STM14_RS06860	144.846	1.26157	0.344868	3.65813	0.000254066	0.000581103	lysozyme
STM14_RS06865	173.888	1.11195	0.271526	4.0952	4.2181e-05	0.000106829	lysis protein
STM14_RS06870	224.545	0.263011	0.233296	1.12737	0.259587	0.325836	hypothetical protein
STM14_RS06875	89.4431	0.936726	0.378387	2.47557	0.0133022	0.0231336	terminase small subunit
STM14_RS06880	290.874	0.669131	0.301058	2.2226	0.026243	0.0427184	phage terminase large subunit family protein
STM14_RS06885	24.7196	1.29379	0.414759	3.11938	0.00181231	0.0036768	head-tail joining protein
STM14_RS06890	340.671	0.75526	0.259286	2.91285	0.00358152	0.00691682	phage portal protein
STM14_RS06895	569.641	0.996619	0.247053	4.03403	5.48287e-05	0.000136892	S49 family peptidase
STM14_RS06900	181.507	1.28396	0.221825	5.78816	7.11636e-09	2.71097e-08	head decoration protein
STM14_RS06905	475.6	1.14349	0.227605	5.02399	5.06087e-07	1.59709e-06	major capsid protein
STM14_RS06910	110.233	0.955894	0.297601	3.212	0.00131813	0.00272862	DNA packaging protein
STM14_RS06915	63.6164	1.1309	0.29408	3.84554	0.000120286	0.000286721	tail attachment protein
STM14_RS06920	166.451	0.279166	0.232117	1.20269	0.229094	0.292126	phage tail protein
STM14_RS06925	575.592	0.102118	0.120823	0.845181	0.39801	0.470319	IS200/IS605 family element transposase accessoryprotein TnpB
STM14_RS06930	79.0116	0.876771	0.280448	3.12632	0.00177009	0.00359753	tail protein
STM14_RS06935	185.456	1.11571	0.20776	5.37018	7.86571e-08	2.69387e-07	tail protein
STM14_RS06940	72.1047	0.982422	0.317587	3.0934	0.0019788	0.00398809	phage minor tail protein G
STM14_RS06945	51.2754	0.719659	0.305207	2.35794	0.0183767	0.0309023	phage tail assembly protein T
STM14_RS06950	375.158	0.576941	0.234603	2.45922	0.0139239	0.0241324	phage tail tape measure protein
STM14_RS06955	39.8574	0.755212	0.303734	2.48643	0.0129033	0.0224996	phage tail protein
STM14_RS06960	97.1422	0.721536	0.297849	2.42249	0.0154145	0.0263468	phage minor tail protein L
STM14_RS06965	78.6359	0.461829	0.275185	1.67825	0.093298	0.133275	phage tail protein
STM14_RS06970	75.3274	1.00849	0.282628	3.56826	0.000359359	0.000803861	tail assembly protein
STM14_RS06975	258.792	0.303709	0.292499	1.03833	0.299118	0.368387	host specificity protein J
STM14_RS06980	31.1744	0.514734	0.401115	1.28326	0.199402	0.259835	hypothetical protein
STM14_RS06985	189.798	0.403599	0.276048	1.46206	0.143724	0.194592	phage tail protein
STM14_RS06990	91.7741	0.968162	0.263259	3.6776	0.000235435	0.000541194	tail fiber assembly protein
STM14_RS06995	19.0529	-0.132407	0.468956	-0.282344	0.77768	0.819848	hypothetical protein
STM14_RS07010	611.663	0.551479	0.12295	4.48538	7.27832e-06	2.02845e-05	type III secretion system effector E3 ubiquitin transferase SspH1
STM14_RS07015	105.031	2.16615	0.289395	7.4851	7.1494e-14	3.97778e-13	SOS response-associated peptidase
STM14_RS07020	245.122	-0.0152609	0.179068	-0.0852244	0.932083	0.948025	type III secretion system effector SopF
STM14_RS07030	42.7797	0.076737	0.35278	0.217521	0.827803	0.862852	hypothetical protein
STM14_RS07035	251.567	0.00543479	0.154784	0.0351122	0.97199	0.979262	virulence protein MsgA
STM14_RS07040	332.893	-1.06028	0.134396	-7.88924	3.04028e-15	1.86865e-14	ricin-type beta-trefoil lectin domain protein
STM14_RS07045	35.8447	-0.949559	0.375047	-2.53184	0.0113465	0.020006	cold shock-like protein CspF
STM14_RS07050	7.30428	0.738319	0.615669	1.19922	0.230444	0.293602	virulence protein PagD
STM14_RS07065	215.305	0.0637784	0.252882	0.252206	0.800882	0.839762	virulence membrane protein PagC
STM14_RS07080	376.917	0.194094	0.129785	1.4955	0.134784	0.184121	c-type lysozyme inhibitor
STM14_RS07105	587.456	2.05047	0.230442	8.89799	5.6866e-19	4.28978e-18	Hsp20 family protein
STM14_RS07115	83.1059	0.954481	0.210229	4.54019	5.6203e-06	1.58762e-05	exo-alpha-sialidase
STM14_RS07120	236.581	0.875821	0.218283	4.01232	6.01258e-05	0.000148739	cytochrome b
STM14_RS07125	171.637	-0.258286	0.261883	-0.986264	0.324004	0.394578	hypothetical protein
STM14_RS07130	138.942	-0.555672	0.21164	-2.62556	0.00865072	0.0155829	ABC transporter substrate-binding protein
STM14_RS07135	57.4839	-0.544734	0.201508	-2.70329	0.00686565	0.0125852	ABC transporter permease
STM14_RS07140	45.475	-0.328119	0.226449	-1.44897	0.147345	0.198497	ABC transporter permease
STM14_RS07145	61.0937	0.386118	0.203288	1.89937	0.0575163	0.0863782	ATP-binding cassette domain-containing protein
STM14_RS07150	78.3594	0.12892	0.179256	0.719195	0.472021	0.541836	ATP-binding cassette domain-containing protein
STM14_RS07155	152.197	0.540593	0.164771	3.28088	0.00103483	0.00217661	mechanosensitive ion channel family protein
STM14_RS07160	131.278	1.20846	0.226192	5.34261	9.16187e-08	3.11218e-07	four-helix bundle copper-binding protein
STM14_RS07170	131.742	-0.779786	0.218324	-3.5717	0.000354676	0.00079455	metal-binding protein ZinT
STM14_RS07175	130.969	0.986549	0.160587	6.14339	8.07795e-10	3.35348e-09	cryptic aminoglycoside nucleotidyltransferase ANT(3'')/ANT(9)
STM14_RS07180	50.1118	2.30554	0.363458	6.34335	2.24815e-10	9.7116e-10	helix-turn-helix transcriptional regulator
STM14_RS07185	198.528	-0.226562	0.165975	-1.36504	0.172241	0.228209	MerR family transcriptional regulator
STM14_RS07190	202.799	-1.32774	0.568881	-2.33395	0.0195982	0.0326923	hypothetical protein
STM14_RS07195	1.42708	0.266845	0.946294	0.281989	0.777952	0.819848	hypothetical protein
STM14_RS07200	117.913	0.355185	0.217802	1.63077	0.102939	0.145167	chorismate mutase
STM14_RS07205	440.644	-0.175442	0.129542	-1.35433	0.175633	0.2323	leucine efflux protein LeuE
STM14_RS07210	25.6568	0.5896	0.299829	1.96645	0.0492461	0.074966	DUF1971 domain-containing protein
STM14_RS07215	21.129	0.725758	0.313921	2.31192	0.0207823	0.0344218	DUF1869 domain-containing protein
STM14_RS07220	23.0476	-0.363528	0.350629	-1.03679	0.299835	0.369071	hypothetical protein
STM14_RS07230	639.691	2.99587	0.139493	21.4769	2.55806e-102	2.21007e-100	GlsB/YeaQ/YmgE family stress response membrane protein
STM14_RS07235	81.5021	0.334543	0.204846	1.63314	0.102439	0.144729	DUF333 domain-containing protein
STM14_RS07240	174.947	0.159547	0.178809	0.892276	0.372245	0.443829	hypothetical protein
STM14_RS07245	168.294	0.0658262	0.152751	0.430939	0.666513	0.725449	DUF488 domain-containing protein
STM14_RS07250	80.7903	-0.349776	0.200166	-1.74743	0.0805623	0.117184	CynX/NimT family MFS transporter
STM14_RS07255	128.494	0.218944	0.149931	1.4603	0.144207	0.195015	helix-turn-helix transcriptional regulator
STM14_RS07260	121.399	-0.364025	0.16739	-2.17471	0.029652	0.0475913	DUF441 domain-containing protein
STM14_RS07265	102.495	0.797718	0.210666	3.78665	0.000152689	0.000360023	hypothetical protein
STM14_RS07270	471.373	1.1563	0.142234	8.12959	4.30743e-16	2.7663e-15	YbaK/prolyl-tRNA synthetase associated domain-containing protein
STM14_RS07275	470.271	0.313338	0.167784	1.8675	0.0618312	0.0924037	GGDEF domain-containing protein
STM14_RS07280	1036.59	2.23193	0.193799	11.5168	1.08625e-30	1.52108e-29	YeaH/YhbH family protein
STM14_RS07285	2210.34	3.03387	0.23966	12.659	9.9717e-37	1.76295e-35	protein kinase YeaG
STM14_RS07290	2415.4	-0.70733	0.135513	-5.21964	1.79274e-07	5.93134e-07	MipA/OmpV family protein
STM14_RS07295	91.3231	0.65461	0.172981	3.78429	0.000154149	0.000363278	anaerobic sulfatase maturase
STM14_RS07300	312.054	0.179345	0.102671	1.74679	0.0806737	0.117309	aldo/keto reductase
STM14_RS07305	531.615	-0.613439	0.135812	-4.51683	6.27737e-06	1.76344e-05	D-hexose-6-phosphate mutarotase
STM14_RS07310	10582.2	-1.09027	0.190777	-5.71492	1.09759e-08	4.10944e-08	glyceraldehyde-3-phosphate dehydrogenase
STM14_RS07315	496.203	-0.499352	0.133132	-3.75082	0.000176258	0.000411148	peptide-methionine (R)-S-oxide reductase MsrB
STM14_RS07320	387.566	-0.417531	0.126625	-3.29738	0.000975909	0.0020612	YeaC family protein
STM14_RS07325	398.659	-0.664283	0.120937	-5.4928	3.95612e-08	1.39669e-07	bifunctional nicotinamidase/pyrazinamidase
STM14_RS07330	527.099	-0.707506	0.110289	-6.41501	1.4081e-10	6.1997e-10	asparaginase
STM14_RS07335	1005.6	-0.53533	0.123334	-4.34051	1.42155e-05	3.829e-05	signal peptide peptidase SppA
STM14_RS07340	325.445	-0.127277	0.114494	-1.11165	0.266288	0.333506	NAD(P)H nitroreductase
STM14_RS07345	892.44	-0.388239	0.12363	-3.14033	0.0016876	0.00343446	selenide, water dikinase SelD
STM14_RS07350	972.721	-0.400266	0.120985	-3.30838	0.000938369	0.00199202	DNA topoisomerase III
STM14_RS07355	410.003	0.609152	0.149192	4.08302	4.44548e-05	0.000112215	NADP-specific glutamate dehydrogenase
STM14_RS07360	136.034	-0.325974	0.208441	-1.56387	0.117849	0.163346	YnjH family protein
STM14_RS07365	203.652	-0.678635	0.156032	-4.34933	1.36553e-05	3.68244e-05	pyrimidine (deoxy)nucleoside triphosphate diphosphatase
STM14_RS07370	436.739	-0.47271	0.121406	-3.89363	9.87534e-05	0.000237745	exodeoxyribonuclease III
STM14_RS07375	123.598	0.95063	0.631263	1.50592	0.132089	0.180763	aspartate aminotransferase family protein
STM14_RS07380	104.839	0.787124	0.342716	2.29672	0.0216345	0.0356989	arginine N-succinyltransferase
STM14_RS07385	120.864	0.846101	0.39795	2.12615	0.0334907	0.0530086	succinylglutamate-semialdehyde dehydrogenase
STM14_RS07390	139.544	0.474323	0.374811	1.2655	0.205693	0.267046	N-succinylarginine dihydrolase
STM14_RS07395	59.7943	0.804058	0.384775	2.08968	0.0366462	0.0574472	succinylglutamate desuccinylase
STM14_RS07400	203.12	2.05703	0.165652	12.4178	2.09164e-35	3.61419e-34	ATP-independent periplasmic protein-refolding chaperone
STM14_RS07405	209.009	0.100895	0.168137	0.600078	0.548454	0.615985	excinuclease Cho
STM14_RS07410	760.715	0.74844	0.149039	5.02179	5.11914e-07	1.61436e-06	ammonia-dependent NAD(+) synthetase
STM14_RS07415	809.24	1.89975	0.178846	10.6223	2.34779e-26	2.66102e-25	osmotically-inducible lipoprotein OsmE
STM14_RS07420	61.8234	0.491586	0.221012	2.22425	0.0261318	0.0425525	PTS N,N'-diacetylchitobiose transporter subunit IIB
STM14_RS07425	55.4306	0.45576	0.206783	2.20405	0.0275209	0.0445609	PTS N,N'-diacetylchitobiose transporter subunit IIC
STM14_RS07430	62.1021	0.636015	0.198831	3.19877	0.00138013	0.00284412	PTS N,N'-diacetylchitobiose transporter subunit IIA
STM14_RS07435	120.353	0.905711	0.179563	5.04396	4.55991e-07	1.44597e-06	transcriptional regulator ChbR
STM14_RS07440	91.6585	0.551239	0.19303	2.85572	0.00429389	0.00818897	6-phospho-beta-glucosidase
STM14_RS07445	179.585	1.43135	0.145984	9.80489	1.07263e-22	1.01479e-21	chitin disaccharide deacetylase
STM14_RS07450	4337.43	2.78731	0.285328	9.7688	1.53255e-22	1.44097e-21	catalase HPII
STM14_RS07455	74.701	-0.525925	0.17514	-3.00289	0.0026743	0.00527602	cell division activator CedA
STM14_RS07460	349.849	-0.32955	0.16181	-2.03665	0.0416854	0.0644695	cystine/sulfocysteine:cation symporter
STM14_RS07465	69.2847	0.647395	0.19188	3.37395	0.000740971	0.00160118	metal-dependent hydrolase
STM14_RS07470	413.501	-0.0457756	0.125212	-0.365586	0.714674	0.766033	hexitol phosphatase HxpB
STM14_RS07475	274.458	1.04693	0.147146	7.11491	1.11985e-12	5.68489e-12	hypothetical protein
STM14_RS07480	426.968	1.62504	0.14371	11.3078	1.20129e-29	1.62263e-28	fructosamine kinase family protein
STM14_RS07485	193.33	1.57433	0.21925	7.18054	6.94347e-13	3.59662e-12	type V toxin-antitoxin system endoribonuclease antitoxin GhoS
STM14_RS07490	1188.83	1.51374	0.174077	8.69584	3.44269e-18	2.49432e-17	6-phosphofructokinase II
STM14_RS07495	481.628	-1.97654	0.197401	-10.0128	1.33888e-23	1.327e-22	YdiY family protein
STM14_RS07500	1549.02	0.534192	0.165491	3.22792	0.00124695	0.00259064	lipid A deacylase LpxR family protein
STM14_RS07505	55.9439	0.612827	0.672068	0.911853	0.361846	0.433288	membrane protein
STM14_RS07510	132.489	0.0894974	0.162565	0.550534	0.581953	0.647101	DNA/RNA non-specific endonuclease
STM14_RS07515	12.9483	-0.398248	0.401111	-0.992865	0.320776	0.391376	hypothetical protein
STM14_RS07520	357.425	0.121673	0.326876	0.372229	0.709722	0.761884	O-antigen polymerase
STM14_RS07525	3443.19	-1.21715	0.131749	-9.2384	2.50204e-20	2.03496e-19	threonine--tRNA ligase
STM14_RS07530	3271.17	-1.26937	0.171703	-7.39281	1.43763e-13	7.78121e-13	translation initiation factor IF-3
STM14_RS07535	1756.87	-2.32866	0.134034	-17.3737	1.30457e-67	6.09555e-66	50S ribosomal protein L35
STM14_RS07540	2922.77	-2.46432	0.140906	-17.4891	1.73408e-68	8.44719e-67	50S ribosomal protein L20
STM14_RS07545	1204.38	-1.20627	0.155636	-7.75058	9.14746e-15	5.45394e-14	phenylalanine--tRNA ligase subunit alpha
STM14_RS07550	3174.72	-0.759194	0.162888	-4.66084	3.14925e-06	9.09231e-06	phenylalanine--tRNA ligase subunit beta
STM14_RS07555	1496.87	0.550864	0.153758	3.58268	0.000340093	0.000763376	integration host factor subunit alpha
STM14_RS07560	169.84	-0.731342	0.175055	-4.17779	2.94356e-05	7.62363e-05	vitamin B12 ABC transporter permease BtuC
STM14_RS07565	241.013	0.948337	0.134952	7.02721	2.1071e-12	1.05332e-11	glutathione peroxidase
STM14_RS07570	309.724	0.665948	0.129172	5.1555	2.52955e-07	8.22642e-07	vitamin B12 ABC transporter ATP-binding protein BtuD
STM14_RS07575	331.182	0.145357	0.162809	0.892808	0.37196	0.443659	lipoprotein
STM14_RS07580	338.784	0.497554	0.144918	3.43335	0.000596174	0.00130242	anti-FlhDC factor YdiV
STM14_RS07585	511.97	0.874924	0.119267	7.33584	2.20333e-13	1.17451e-12	YdiU family protein
STM14_RS07590	43.8516	0.882103	0.252723	3.49039	0.000482308	0.00106742	hemin uptake protein HemP
STM14_RS07595	475.374	-0.307922	0.131869	-2.33506	0.01954	0.0326071	3-deoxy-7-phosphoheptulonate synthase AroH
STM14_RS07600	429.297	0.539664	0.114972	4.69388	2.68072e-06	7.82346e-06	posphoenolpyruvate synthetase regulatory kinase/phosphorylase PpsR
STM14_RS07605	6488.49	0.897845	0.207813	4.32046	1.55707e-05	4.15733e-05	phosphoenolpyruvate synthase
STM14_RS07610	233.158	0.778739	0.176237	4.4187	9.92971e-06	2.72101e-05	medium-chain fatty-acid--CoA ligase
STM14_RS07615	7.88759	0.172334	0.460749	0.374031	0.708382	0.760938	ferredoxin family protein
STM14_RS07620	47.1591	0.497261	0.23584	2.10847	0.0349905	0.0551148	FAD-dependent oxidoreductase
STM14_RS07625	34.9827	0.154599	0.265994	0.58121	0.561099	0.628338	electron transfer flavoprotein subunit alpha
STM14_RS07630	52.64	0.51273	0.208933	2.45404	0.0141262	0.0244401	electron transfer flavoprotein
STM14_RS07635	36.1049	0.387158	0.305358	1.26788	0.20484	0.266164	AraC family transcriptional regulator
STM14_RS07640	91.5582	0.203319	0.166011	1.22473	0.220676	0.283204	acyl-CoA dehydrogenase
STM14_RS07645	64.5842	0.134491	0.206222	0.652168	0.514293	0.582043	acyl CoA:acetate/3-ketoacid CoA transferase
STM14_RS07650	253.503	0.134062	0.130635	1.02623	0.304782	0.374255	type I 3-dehydroquinate dehydratase
STM14_RS07655	71.8651	-0.142825	0.183733	-0.777351	0.436952	0.508205	quinate/shikimate dehydrogenase
STM14_RS07660	7.33138	0.522557	0.574396	0.90975	0.362954	0.434388	MFS transporter
STM14_RS07665	11.6588	0.420049	0.399324	1.0519	0.292845	0.361828	MFS transporter
STM14_RS07670	4.29924	1.14559	0.695741	1.64658	0.0996439	0.141129	YdiL family protein
STM14_RS07675	476.339	0.678207	0.126059	5.38006	7.44605e-08	2.55972e-07	AI-2E family transporter YdiK
STM14_RS07680	1282.49	-1.05619	0.110766	-9.53533	1.49406e-21	1.31817e-20	FAD-binding oxidoreductase
STM14_RS07685	152.454	-0.491613	0.152058	-3.23306	0.00122473	0.00254679	1,4-dihydroxy-2-naphthoyl-CoA hydrolase
STM14_RS07690	208.929	0.070318	0.16246	0.432834	0.665135	0.724294	hypothetical protein
STM14_RS07695	423.607	-1.24293	0.169013	-7.35402	1.92336e-13	1.03007e-12	L-cystine transporter
STM14_RS07700	133.107	2.27872	0.23822	9.56559	1.11559e-21	9.93829e-21	Fe-S cluster assembly scaffold SufA
STM14_RS07705	578.058	2.00596	0.187462	10.7006	1.01144e-26	1.1725e-25	Fe-S cluster assembly protein SufB
STM14_RS07710	252.807	1.88067	0.175084	10.7415	6.49617e-27	7.60767e-26	Fe-S cluster assembly ATPase SufC
STM14_RS07715	513.621	1.6465	0.136715	12.0433	2.1036e-33	3.34458e-32	Fe-S cluster assembly protein SufD
STM14_RS07720	354.157	1.69271	0.163942	10.3251	5.42738e-25	5.75278e-24	cysteine desulfurase SufS
STM14_RS07725	75.3806	1.49981	0.217449	6.89728	5.30066e-12	2.57116e-11	cysteine desulfuration protein SufE
STM14_RS07730	436.639	1.11241	0.167531	6.64003	3.13611e-11	1.44615e-10	L,D-transpeptidase family protein
STM14_RS07735	77.0946	-0.0550384	0.201766	-0.272783	0.78502	0.825967	major outer membrane lipoprotein
STM14_RS07740	14745.2	0.180422	0.259162	0.696177	0.486318	0.555879	murein lipoprotein Lpp
STM14_RS07745	4012.22	-0.418692	0.177354	-2.36077	0.0182371	0.0307127	pyruvate kinase PykF
STM14_RS07750	105.063	0.944126	0.18192	5.18979	2.10529e-07	6.90552e-07	APC family permease
STM14_RS07755	61.9336	-0.0620974	0.218362	-0.284378	0.776121	0.818861	proline iminopeptidase-family hydrolase
STM14_RS07760	17.6477	-0.0524249	0.399499	-0.131226	0.895596	0.919492	hypothetical protein
STM14_RS07765	11.1032	-0.388102	0.423628	-0.916137	0.359595	0.431043	DeoR family transcriptional regulator
STM14_RS07770	83.7642	0.35161	0.173253	2.02946	0.0424112	0.0654978	tetrathionate reductase subunit TtrA
STM14_RS07775	9.98034	1.00384	0.440977	2.27639	0.0228226	0.0375376	tetrathionate reductase subunit TtrC
STM14_RS07780	6.8271	1.16651	0.551306	2.11589	0.0343538	0.0542061	tetrathionate reductase subunit TtrB
STM14_RS07785	385.73	0.378848	0.172612	2.19479	0.0281784	0.0454967	two-component system sensor histidine kinase TtrS
STM14_RS07790	90.3253	0.205662	0.166957	1.23183	0.218014	0.280496	two-component system response regulator TtrR
STM14_RS07795	86.8747	1.25828	0.191279	6.57824	4.76054e-11	2.14976e-10	fumarate hydratase FumD
STM14_RS07800	1363.9	1.90284	0.173731	10.9527	6.44643e-28	7.9779e-27	DUF523 and DUF1722 domain-containing protein
STM14_RS07805	200.631	0.370354	0.123992	2.98692	0.002818	0.00554279	MerR family transcriptional regulator
STM14_RS07810	138.812	1.76556	0.292618	6.03366	1.6029e-09	6.48382e-09	two component system response regulator
STM14_RS07815	387.847	2.10855	0.179635	11.7379	8.145e-32	1.19156e-30	two component system sensor kinase
STM14_RS07820	10.5416	1.50607	0.465302	3.23675	0.00120898	0.00251861	SPI-2 type III secretion system protein SpiC
STM14_RS07825	46.6108	1.6726	0.268027	6.24043	4.36359e-10	1.85179e-09	SPI-2 type III secretion system protein SpiA
STM14_RS07830	82.9826	1.5926	0.240965	6.60927	3.8622e-11	1.77027e-10	EscD/YscD/HrpQ family type III secretion system inner membrane ring protein
STM14_RS07835	24.9233	1.51222	0.34907	4.33215	1.47663e-05	3.9541e-05	type III secretion system chaperone SsaE
STM14_RS07840	31.046	1.63162	0.322142	5.06492	4.08562e-07	1.30007e-06	SPI-2 type III secretion system chaperone SseA
STM14_RS07845	118.166	1.47642	0.231826	6.36863	1.90721e-10	8.29354e-10	SPI-2 type III secretion system translocon protein SseB
STM14_RS07850	88.856	1.31435	0.175049	7.50849	5.98131e-14	3.35232e-13	CesD/SycD/LcrH family type III secretion system chaperone SscA
STM14_RS07855	217.466	1.45896	0.153552	9.5014	2.07089e-21	1.82008e-20	SPI-2 type III secretion system translocon protein SseC
STM14_RS07860	75.3593	1.29161	0.238246	5.42132	5.91604e-08	2.05848e-07	SPI-2 type III secretion system translocon protein SseD
STM14_RS07865	79.5855	1.19962	0.203734	5.88819	3.9045e-09	1.52419e-08	pathogenicity island 2 effector protein SseE
STM14_RS07870	53.0469	1.27068	0.252416	5.03406	4.80192e-07	1.52061e-06	CesD/SycD/LcrH family type III secretion system chaperone
STM14_RS07875	85.8973	1.2312	0.220865	5.57445	2.4831e-08	8.91076e-08	type III secretion systems effector SseF
STM14_RS07880	74.2548	1.33249	0.204875	6.50394	7.82451e-11	3.49205e-10	pathogenicity island 2 effector protein SseG
STM14_RS07885	25.2338	3.24506	0.437902	7.41049	1.25836e-13	6.84328e-13	type III secretion system needle protein SsaG
STM14_RS07890	32.7593	2.48285	0.329987	7.52408	5.30938e-14	2.99774e-13	EscG/YscG/SsaH family type III secretion system needle protein co-chaperone
STM14_RS07895	32.3688	3.36984	0.392951	8.57573	9.84628e-18	6.96849e-17	type III secretion system inner rod subunit SctI
STM14_RS07900	71.9173	2.86464	0.298694	9.59053	8.76346e-22	7.872e-21	SPI-2 type III secretion system apparatus lipoprotein SsaJ
STM14_RS07905	61.3467	2.2657	0.236181	9.59307	8.54987e-22	7.72186e-21	hypothetical protein
STM14_RS07910	50.5227	2.39813	0.330904	7.24719	4.25499e-13	2.2267e-12	SPI-2 type III secretion system apparatus protein SsaK
STM14_RS07915	114.741	1.80302	0.200465	8.99418	2.37998e-19	1.83776e-18	SPI-2 type III secretion system apparatus protein SsaL
STM14_RS07920	42.3856	2.22222	0.304128	7.30687	2.73438e-13	1.45084e-12	SPI-2 type III secretion system apparatus protein SsaM
STM14_RS07925	175.368	1.74457	0.163729	10.6552	1.64856e-26	1.88718e-25	SPI-2 type III secretion system apparatus protein SsaV
STM14_RS07930	288.241	1.03733	0.114592	9.05244	1.39813e-19	1.09624e-18	EscN/YscN/HrcN family type III secretion system ATPase
STM14_RS07935	112.497	0.935127	0.161415	5.7933	6.90166e-09	2.63137e-08	SPI-2 type III secretion system apparatus protein SsaO
STM14_RS07940	87.3975	1.13454	0.188455	6.02021	1.74186e-09	7.00877e-09	SPI-2 type III secretion system apparatus protein SsaP
STM14_RS07945	263.822	1.25291	0.141144	8.87678	6.8822e-19	5.16616e-18	SPI-2 type III secretion system cytoplasmic ringprotein SsaQ
STM14_RS07950	85.3817	1.5371	0.310027	4.95795	7.12406e-07	2.19967e-06	SPI-2 type III secretion system export apparatusprotein SsaR
STM14_RS07955	25.3226	1.87546	0.329466	5.69241	1.25261e-08	4.65938e-08	SPI-2 type III secretion system apparatus protein SsaS
STM14_RS07960	44.8083	1.81201	0.39703	4.56393	5.0205e-06	1.42523e-05	SPI-2 type III secretion system apparatus protein SsaT
STM14_RS07965	37.845	0.767064	0.267547	2.86703	0.00414345	0.00792849	SPI-2 type III secretion system apparatus protein SsaU
STM14_RS07980	397.921	-0.44718	0.16605	-2.69305	0.00708007	0.0129575	multidrug efflux MATE transporter MdtK
STM14_RS07985	401.954	-0.160016	0.127411	-1.2559	0.209152	0.270615	riboflavin synthase
STM14_RS07990	1756.64	1.2972	0.13669	9.49009	2.30826e-21	2.02482e-20	cyclopropane fatty acyl phospholipid synthase
STM14_RS07995	133.63	0.349558	0.170369	2.05178	0.0401912	0.062385	Bcr/CflA family multidrug efflux MFS transporter
STM14_RS08000	151.155	-0.550885	0.172182	-3.19943	0.001377	0.0028415	LysR family transcriptional regulator
STM14_RS08005	669.749	-3.84155	0.167703	-22.9068	3.97054e-116	4.32884e-114	HTH-type transcriptional repressor PurR
STM14_RS08010	1411.86	-0.685775	0.146632	-4.67684	2.91334e-06	8.47044e-06	superoxide dismutase [Fe]
STM14_RS08015	471.988	-0.124925	0.110026	-1.13542	0.256201	0.321851	C40 family peptidase
STM14_RS08020	791.835	-0.80781	0.15853	-5.09561	3.47617e-07	1.12094e-06	monothiol glutaredoxin 4
STM14_RS08025	379.462	-0.980798	0.154146	-6.36279	1.98118e-10	8.60706e-10	ribonuclease T
STM14_RS08030	403.137	-0.195471	0.123278	-1.58562	0.112826	0.157174	lactoylglutathione lyase
STM14_RS08035	575.017	0.221953	0.149517	1.48446	0.137687	0.18736	alkene reductase
STM14_RS08040	89.538	-0.0928113	0.158557	-0.58535	0.558313	0.62583	TetR/AcrR family transcriptional regulator
STM14_RS08045	47.9953	2.33783	0.266315	8.77845	1.65748e-18	1.22216e-17	DUF1289 domain-containing protein
STM14_RS08050	326.445	0.207143	0.124151	1.66848	0.0952203	0.135492	aldo/keto reductase family oxidoreductase
STM14_RS08055	426.437	1.90146	0.175455	10.8374	2.28993e-27	2.73062e-26	superoxide dismutase [Cu-Zn] SodC2
STM14_RS08060	294.769	0.732343	0.125666	5.82769	5.6201e-09	2.16802e-08	FUSC family protein
STM14_RS08065	196.179	-0.00546627	0.148901	-0.0367108	0.970716	0.978623	HlyD family secretion protein
STM14_RS08070	58.0489	-0.0313796	0.205556	-0.152657	0.878669	0.906081	DUF1656 domain-containing protein
STM14_RS08075	752.621	-0.0164508	0.134421	-0.122383	0.902596	0.92512	transcriptional regulator SlyA
STM14_RS08080	775.417	0.273292	0.109651	2.49239	0.0126887	0.0221508	outer membrane lipoprotein SlyB
STM14_RS08085	370.545	0.448947	0.136811	3.28152	0.0010325	0.0021727	anhydro-N-acetylmuramic acid kinase
STM14_RS08090	106.048	0.216073	0.15109	1.43009	0.15269	0.204915	C-type lysozyme inhibitor
STM14_RS08095	308.484	-0.520654	0.137919	-3.77506	0.000159968	0.000376024	pyridoxamine 5'-phosphate oxidase
STM14_RS08100	1812.23	-1.34669	0.122095	-11.0299	2.74145e-28	3.45816e-27	tyrosine--tRNA ligase
STM14_RS08105	730.79	-0.758378	0.0978411	-7.75112	9.10852e-15	5.4378e-14	pyridoxal kinase PdxY
STM14_RS08110	674.603	0.86851	0.126787	6.85017	7.37637e-12	3.54794e-11	glutathione transferase GstA
STM14_RS08115	1177.13	-1.13518	0.100365	-11.3105	1.16386e-29	1.57672e-28	dipeptide/tripeptide permease DtpA
STM14_RS08120	223.957	-1.17551	0.205913	-5.70878	1.13786e-08	4.2498e-08	endonuclease III
STM14_RS08125	221.8	-1.28037	0.186634	-6.86034	6.86965e-12	3.31117e-11	electron transport complex subunit E
STM14_RS08130	237.884	-1.32928	0.176424	-7.53459	4.89878e-14	2.77274e-13	electron transport complex subunit RsxG
STM14_RS08135	276.46	-1.70768	0.20908	-8.1676	3.14582e-16	2.04033e-15	electron transport complex subunit RsxD
STM14_RS08140	656.727	-1.56264	0.18839	-8.2947	1.08862e-16	7.22431e-16	electron transport complex subunit RsxC
STM14_RS08145	128.897	-1.50515	0.209952	-7.169	7.55458e-13	3.89554e-12	electron transport complex subunit RsxB
STM14_RS08150	204.493	-1.38588	0.194112	-7.13958	9.36183e-13	4.79506e-12	electron transport complex subunit RsxA
STM14_RS08155	275.509	-1.46893	0.139158	-10.5559	4.77041e-26	5.34076e-25	DUF2569 domain-containing protein
STM14_RS08160	134.395	-1.58856	0.198799	-7.99077	1.34095e-15	8.39977e-15	transcription modulator YdgT
STM14_RS08165	71.0788	-0.528812	0.205461	-2.57379	0.0100592	0.0178809	division septum protein Blr
STM14_RS08170	789.135	0.451228	0.122049	3.69712	0.000218061	0.000503277	oxidoreductase
STM14_RS08175	590.787	-1.13364	0.167567	-6.76528	1.33055e-11	6.25758e-11	adenosine deaminase
STM14_RS08180	31.4521	-0.716663	0.255717	-2.80256	0.00506992	0.00953787	hypothetical protein
STM14_RS08185	1479.08	-0.643643	0.126008	-5.10794	3.25689e-07	1.05246e-06	YdgA family protein
STM14_RS08190	1039.89	-0.524374	0.122099	-4.29465	1.7497e-05	4.63651e-05	mannose-6-phosphate isomerase
STM14_RS08195	1590.58	-0.986014	0.197191	-5.00029	5.72436e-07	1.79453e-06	class I fumarate hydratase
STM14_RS08200	976.363	0.858408	0.180177	4.76424	1.89563e-06	5.62546e-06	class II fumarate hydratase
STM14_RS08205	279.387	0.599056	0.128467	4.66312	3.11456e-06	8.99785e-06	DNA replication terminus site-binding protein
STM14_RS08210	129.207	-0.490406	0.146687	-3.3432	0.000828172	0.00178289	two-component system sensor histidine kinase RstB
STM14_RS08215	85.1441	1.73512	0.23829	7.28154	3.30041e-13	1.74108e-12	amidohydrolase
STM14_RS08220	62.1131	-0.614525	0.204379	-3.00679	0.00264026	0.00521334	porin OmpC
STM14_RS08230	271.097	-0.991818	0.140894	-7.03946	1.92985e-12	9.66828e-12	two-component system response regulator RstA
STM14_RS08235	76.1513	-0.791061	0.215608	-3.66897	0.000243529	0.000557559	GlpM family protein
STM14_RS08240	169.96	-1.69457	0.237359	-7.13925	9.38387e-13	4.80098e-12	amino acid permease
STM14_RS08245	943.971	-0.651719	0.13781	-4.72911	2.25508e-06	6.64478e-06	DUF1471 domain-containing protein
STM14_RS08250	2251.96	-0.617495	0.121898	-5.06565	4.07002e-07	1.29601e-06	Re/Si-specific NAD(P)(+) transhydrogenase subunit alpha
STM14_RS08255	1815.66	-0.594048	0.127387	-4.66334	3.11116e-06	8.99368e-06	Re/Si-specific NAD(P)(+) transhydrogenase subunit beta
STM14_RS08260	154.926	0.0605269	0.142899	0.423565	0.671883	0.730252	AI-2E family transporter
STM14_RS08265	103.854	-0.480766	0.232488	-2.06792	0.0386474	0.0601722	multidrug/spermidine efflux SMR transporter subunit MdtJ
STM14_RS08270	113.592	0.710748	0.227448	3.12488	0.00177876	0.00361355	multidrug/spermidine efflux SMR transporter subunit MdtI
STM14_RS08275	306.778	1.33585	0.142025	9.40574	5.16649e-21	4.40547e-20	serine protease
STM14_RS08280	17.4106	2.12732	0.391015	5.44052	5.31265e-08	1.86268e-07	acid shock protein
STM14_RS08285	251.801	-0.0881176	0.17345	-0.508028	0.611434	0.674965	MFS transporter
STM14_RS08290	121.915	0.991978	0.16611	5.97181	2.34642e-09	9.32663e-09	LysR family transcriptional regulator
STM14_RS08295	540.235	-0.486571	0.116732	-4.16826	3.06927e-05	7.92232e-05	ROK family transcriptional regulator
STM14_RS08300	115.731	-0.69495	0.217935	-3.1888	0.00142866	0.00293841	ATP-dependent dethiobiotin synthetase BioD
STM14_RS08305	85.7392	-0.00624808	0.219198	-0.0285043	0.97726	0.983147	voltage-gated ClC-type chloride channel ClcB
STM14_RS08310	417.968	2.6572	0.179971	14.7646	2.47721e-49	7.76929e-48	osmoprotectant ABC transporter ATP-binding protein OsmV
STM14_RS08315	169.667	3.00976	0.207692	14.4914	1.37227e-47	4.10693e-46	osmoprotectant ABC transporter permease OsmW
STM14_RS08320	273.645	3.72553	0.21592	17.2542	1.04093e-66	4.71924e-65	osmoprotectant ABC transporter substrate-bindingprotein OsmX
STM14_RS08325	136.014	3.73491	0.259404	14.398	5.32327e-47	1.55256e-45	osmoprotectant ABC transporter permease OsmY
STM14_RS08330	243.41	-0.863409	0.170116	-5.07541	3.86652e-07	1.23464e-06	Tat proofreading chaperone DmsD
STM14_RS08335	100.259	-0.446957	0.207387	-2.15518	0.0311477	0.0497126	dimethyl sulfoxide reductase anchor subunit
STM14_RS08340	32.9056	0.668326	0.268626	2.48794	0.0128486	0.0224128	dimethylsulfoxide reductase subunit B
STM14_RS08345	123.134	1.00093	0.21098	4.74418	2.09354e-06	6.1967e-06	dimethyl sulfoxide reductase subunit A
STM14_RS08350	162.338	1.04201	0.202285	5.15119	2.58838e-07	8.40582e-07	dimethyl sulfoxide reductase subunit A
STM14_RS08355	236.412	0.769252	0.172409	4.4618	8.12746e-06	2.25276e-05	DUF1161 domain-containing protein
STM14_RS08360	281.802	0.0710333	0.126698	0.56065	0.575036	0.640499	YnfC family lipoprotein
STM14_RS08365	708.743	-0.558472	0.147814	-3.77819	0.00015797	0.000371912	spermidine N1-acetyltransferase
STM14_RS08370	362.54	-0.466548	0.140926	-3.31058	0.000931033	0.00197828	DUF1283 family protein
STM14_RS08375	18.6455	0.811431	0.369192	2.19786	0.0279594	0.045191	YnfA family protein
STM14_RS08380	56.0962	-2.01007	0.261866	-7.67595	1.64201e-14	9.57807e-14	starvation-sensing protein RspA
STM14_RS08385	62.6294	-1.07585	0.314172	-3.42438	0.000616203	0.00134298	Zn-dependent oxidoreductase
STM14_RS08390	35.2978	-0.30961	0.325551	-0.951036	0.341586	0.412641	MFS transporter
STM14_RS08395	152.405	-0.0111076	0.154161	-0.072052	0.94256	0.955595	mannitol dehydrogenase family protein
STM14_RS08400	46.5552	0.618718	0.309589	1.99851	0.0456609	0.0699269	putative selenium delivery protein YdfZ
STM14_RS08405	330.079	0.129712	0.125818	1.03095	0.302564	0.372208	GntR family transcriptional regulator
STM14_RS08410	729.722	0.219198	0.129816	1.68852	0.0913105	0.1307	bifunctional NADP-dependent 3-hydroxy acid dehydrogenase/3-hydroxypropionate dehydrogenase YdfG
STM14_RS08415	659.708	0.120059	0.0988815	1.21417	0.224681	0.287378	peptidyl-dipeptidase Dcp
STM14_RS08420	91.9921	2.77439	0.307277	9.02895	1.73333e-19	1.35442e-18	general stress protein
STM14_RS08425	128.843	3.07748	0.231961	13.2672	3.58609e-40	7.49805e-39	2-oxo-tetronate isomerase
STM14_RS08430	226.63	2.86033	0.198002	14.4459	2.65873e-47	7.85439e-46	YdeI family stress tolerance OB fold protein
STM14_RS08440	131.569	0.585111	0.148631	3.93667	8.26194e-05	0.000200804	efflux MFS transporter YdeE
STM14_RS08445	126.516	-0.040704	0.175494	-0.23194	0.816585	0.854466	O-acetylserine/cysteine exporter
STM14_RS08450	56.1997	0.272417	0.221571	1.22948	0.218892	0.281468	multiple antibiotic resistance protein MarB
STM14_RS08455	67.6052	0.403657	0.186765	2.16131	0.0306713	0.0490205	MDR efflux pump AcrAB transcriptional activator MarA
STM14_RS08460	32.8439	0.572767	0.267166	2.14386	0.0320442	0.0509835	multiple antibiotic resistance transcriptional regulator MarR
STM14_RS08465	195.276	0.249291	0.134143	1.85839	0.063113	0.0941043	MarC family NAAT transporter
STM14_RS08470	282.765	0.00882131	0.155023	0.0569033	0.954622	0.965588	sugar transporter
STM14_RS08475	117.189	0.761724	0.168502	4.52058	6.16712e-06	1.73566e-05	LysR family transcriptional regulator
STM14_RS08480	176.186	-0.0442096	0.152077	-0.290705	0.771277	0.814313	succinate-semialdehyde dehydrogenase
STM14_RS08485	124.531	-1.66542	0.193577	-8.6034	7.739e-18	5.49409e-17	glutaminase B
STM14_RS08490	62.1233	-0.409463	0.199288	-2.05464	0.0399141	0.0619969	DUF4186 domain-containing protein
STM14_RS08495	465.322	0.60975	0.11802	5.16648	2.38543e-07	7.79091e-07	hypothetical protein
STM14_RS08500	101.411	1.20292	0.210482	5.71507	1.0966e-08	4.10911e-08	nuclear transport factor 2 family protein
STM14_RS08505	34.8947	0.633159	0.273849	2.31207	0.0207739	0.0344218	porin OmpC
STM14_RS08510	65.4424	1.30259	0.219414	5.93669	2.90827e-09	1.14309e-08	hydrogenase maturation nickel metallochaperone HypA
STM14_RS08515	213.46	0.90544	0.125617	7.20795	5.67987e-13	2.95547e-12	ATP/GTP-binding protein
STM14_RS08520	379.856	0.919261	0.125255	7.33914	2.14971e-13	1.14727e-12	hydrogenase-1 operon protein HyaF2
STM14_RS08525	142.664	0.917271	0.150108	6.11073	9.9177e-10	4.09127e-09	hydrogenase
STM14_RS08530	101.993	0.939028	0.164754	5.69956	1.20114e-08	4.4752e-08	HypC/HybG/HupF family hydrogenase formation chaperone
STM14_RS08535	202.243	0.879085	0.16203	5.42545	5.78071e-08	2.01752e-07	HyaD/HybD family hydrogenase maturation endopeptidase
STM14_RS08540	165.593	0.974582	0.16876	5.77496	7.69714e-09	2.92249e-08	Ni/Fe-hydrogenase, b-type cytochrome subunit
STM14_RS08545	333.044	0.913083	0.190031	4.80491	1.54818e-06	4.63039e-06	nickel-dependent hydrogenase large subunit
STM14_RS08550	220.146	0.789139	0.183801	4.29345	1.75914e-05	4.65882e-05	hydrogenase small subunit
STM14_RS08555	141.126	1.32393	0.172012	7.69673	1.3959e-14	8.2024e-14	linear amide C-N hydrolase
STM14_RS08560	286.301	0.0809715	0.141003	0.574255	0.565795	0.631875	FadR family transcriptional regulator
STM14_RS08565	147.078	-0.169764	0.196231	-0.865119	0.386974	0.459055	zinc-binding alcohol dehydrogenase family protein
STM14_RS08570	29.7439	-1.26141	0.321203	-3.92714	8.59632e-05	0.000208461	MFS transporter
STM14_RS08575	36.5078	0.507749	0.291711	1.74059	0.0817551	0.118768	PhoPQ-regulated protein
STM14_RS08580	49.5026	-0.135065	0.216149	-0.624871	0.532056	0.600218	MFS transporter
STM14_RS08585	128.97	-0.951416	0.193678	-4.91237	8.9983e-07	2.74871e-06	FAD-dependent oxidoreductase
STM14_RS08590	68.9872	-0.1939	0.198732	-0.975689	0.329219	0.400184	winged helix-turn-helix transcriptional regulator
STM14_RS08595	92.2643	0.195124	0.216659	0.900604	0.367799	0.439726	S-adenosylmethionine:tRNA ribosyltransferase-isomerase
STM14_RS08600	213.198	0.00279362	0.130055	0.0214803	0.982863	0.986958	RidA family protein
STM14_RS08605	148.001	0.146159	0.135154	1.08142	0.279509	0.347413	type II toxin-antitoxin system RelE/ParE family toxin
STM14_RS08610	74.203	0.45069	0.18874	2.38789	0.0169455	0.028781	type II toxin-antitoxin system Phd/YefM family antitoxin
STM14_RS08615	7.83248	0.568827	0.466817	1.21852	0.223026	0.28558	hypothetical protein
STM14_RS08620	29.3645	1.19718	0.309415	3.86917	0.000109207	0.000261264	DUF1493 family protein
STM14_RS08625	91.2715	0.991882	0.251095	3.95022	7.80795e-05	0.000190884	hypothetical protein
STM14_RS08640	282.956	-0.0554587	0.302782	-0.183164	0.854669	0.886216	hypothetical protein
STM14_RS08645	94.325	-0.6174	0.162241	-3.80544	0.000141551	0.000334277	LacI family DNA-binding transcriptional regulator
STM14_RS08650	89.0923	-0.204598	0.167385	-1.22232	0.221587	0.284135	Na+/H+ antiporter NhaC
STM14_RS08655	98.1434	-0.313087	0.154478	-2.02674	0.0426891	0.0658563	pyridoxal phosphate-dependent aminotransferase
STM14_RS08660	980.031	1.73929	0.252588	6.88585	5.74426e-12	2.77751e-11	glycogen debranching protein GlgX
STM14_RS08665	926.599	2.28898	0.282102	8.11401	4.89758e-16	3.13651e-15	malto-oligosyltrehalose synthase
STM14_RS08670	823.923	2.48855	0.299089	8.32046	8.76226e-17	5.86584e-16	malto-oligosyltrehalose trehalohydrolase
STM14_RS08675	299.702	2.73054	0.276023	9.89241	4.49068e-23	4.34732e-22	OBAP family protein
STM14_RS08680	112.795	1.03064	0.18296	5.63316	1.7694e-08	6.46098e-08	acid-activated periplasmic chaperone HdeB
STM14_RS08685	237.691	2.13341	0.252113	8.46209	2.62621e-17	1.79216e-16	OsmC family protein
STM14_RS08690	262.812	3.06268	0.224106	13.6662	1.61564e-42	3.89369e-41	biofilm-dependent modulation protein
STM14_RS08695	700.089	2.77022	0.203138	13.6371	2.40811e-42	5.65473e-41	stationary-phase-induced ribosome-associated protein
STM14_RS08700	1356.31	0.125875	0.121148	1.03902	0.298795	0.368088	NAD-dependent malic enzyme
STM14_RS08705	989.981	1.17838	0.164678	7.15565	8.32765e-13	4.27492e-12	alcohol dehydrogenase AdhP
STM14_RS08710	55.6957	0.192738	0.209258	0.921053	0.357023	0.428521	formate dehydrogenase-N subunit gamma
STM14_RS08715	60.0124	-0.284634	0.226262	-1.25799	0.208397	0.269867	formate dehydrogenase subunit beta
STM14_RS08720	317.256	-0.264917	0.126092	-2.10097	0.0356436	0.0560288	formate dehydrogenase-N subunit alpha
STM14_RS08730	48.6155	-1.66222	0.244598	-6.79575	1.07749e-11	5.09168e-11	aromatic amino acid efflux DMT transporter YddG
STM14_RS08735	14235.8	-3.75464	0.271677	-13.8202	1.92432e-43	4.89526e-42	porin OmpD
STM14_RS08740	194.183	-2.25075	0.190214	-11.8328	2.64317e-32	3.92366e-31	GFA family protein
STM14_RS08745	215.266	0.173473	0.188552	0.920026	0.357559	0.429052	methyl viologen efflux MFS transporter SmvA
STM14_RS08750	123.922	0.111613	0.166525	0.670247	0.5027	0.572176	TetR family transcriptional regulator
STM14_RS08755	194.534	2.91656	0.241861	12.0588	1.74213e-33	2.78924e-32	NarK family nitrate/nitrite MFS transporter
STM14_RS08760	747.552	2.84826	0.26263	10.8451	2.10315e-27	2.52102e-26	nitrate reductase subunit alpha
STM14_RS08765	329.359	2.39915	0.326392	7.35051	1.97459e-13	1.05504e-12	nitrate reductase subunit beta
STM14_RS08770	119.631	2.04615	0.291659	7.01558	2.29002e-12	1.14227e-11	nitrate reductase molybdenum cofactor assembly chaperone
STM14_RS08775	129.417	2.13114	0.278333	7.65679	1.90632e-14	1.10634e-13	respiratory nitrate reductase subunit gamma
STM14_RS08780	289.727	0.470565	0.114149	4.12237	3.74994e-05	9.566e-05	PhzF family isomerase
STM14_RS08785	224.221	0.0762788	0.114987	0.663369	0.507094	0.576175	N-hydroxyarylamine O-acetyltransferase
STM14_RS08790	158.086	2.01471	0.185264	10.8748	1.51975e-27	1.84098e-26	type III secretion system effector SteA
STM14_RS08795	596.79	-3.31874	0.233437	-14.2169	7.20132e-46	2.023e-44	L-asparagine permease
STM14_RS08800	13.8143	-1.20114	0.441391	-2.72126	0.0065033	0.0119834	YgdI/YgdR family lipoprotein
STM14_RS08805	250.934	-0.343422	0.144961	-2.36906	0.0178334	0.0300992	YncE family protein
STM14_RS08810	394.148	1.09862	0.17796	6.17337	6.68487e-10	2.79544e-09	TonB-dependent receptor
STM14_RS08815	235.906	2.12629	0.182543	11.6482	2.34471e-31	3.37624e-30	GntR family transcriptional regulator
STM14_RS08820	782.908	1.85059	0.158657	11.6641	1.94497e-31	2.81835e-30	NADP-dependent oxidoreductase
STM14_RS08825	144.448	0.318218	0.166827	1.90747	0.0564595	0.0849303	L-methionine sulfoximine/L-methionine sulfone acetyltransferase
STM14_RS08830	113.131	0.180912	0.177587	1.01872	0.308335	0.378415	DMT family transporter
STM14_RS08835	65.3166	-0.19089	0.189452	-1.00759	0.313652	0.384425	YdcY family protein
STM14_RS08840	545.639	-1.15409	0.214265	-5.38626	7.19385e-08	2.4786e-07	hypothetical protein
STM14_RS08845	1135.47	-1.13348	0.222165	-5.10198	3.36122e-07	1.0854e-06	virulence factor SrfB
STM14_RS08850	845.88	-1.16772	0.211379	-5.52428	3.30838e-08	1.17344e-07	virulence effector SrfC
STM14_RS08855	79.0614	-1.19376	0.181063	-6.59306	4.30863e-11	1.95727e-10	GhoT/OrtT family toxin
STM14_RS08860	330.426	0.818425	0.133534	6.12896	8.84538e-10	3.65881e-09	aminobutyraldehyde dehydrogenase
STM14_RS08865	308.39	-0.0104749	0.120452	-0.0869635	0.9307	0.946829	PLP-dependent aminotransferase family protein
STM14_RS08870	106.522	0.503118	0.201269	2.49973	0.0124289	0.0217636	M15 family metallopeptidase
STM14_RS08875	51.5772	0.230958	0.231537	0.997499	0.318522	0.389128	hypothetical protein
STM14_RS08880	58.8554	1.14881	0.395031	2.90815	0.00363571	0.0070126	hypothetical protein
STM14_RS08885	16.8111	1.36646	0.49215	2.77652	0.00549443	0.0102816	SPI-2 type III secretion system effector SifB
STM14_RS08890	22.8545	-1.12718	0.315876	-3.56843	0.000359132	0.000803747	DUF2554 family protein
STM14_RS08895	648.051	-1.63915	0.135359	-12.1096	9.39268e-34	1.54154e-32	U32 family peptidase
STM14_RS08900	117.373	-0.245383	0.164508	-1.49162	0.135798	0.185285	helix-turn-helix transcriptional regulator
STM14_RS08905	180.799	-0.401382	0.132134	-3.03769	0.00238399	0.00473181	benzoate/H(+) symporter BenE family transporter
STM14_RS08910	926.106	0.81214	0.138908	5.84663	5.01646e-09	1.94995e-08	DUF3313 domain-containing protein
STM14_RS08915	249.866	-0.0489089	0.134263	-0.364276	0.715652	0.766902	tellurite resistance methyltransferase TehB
STM14_RS08920	189.536	-0.249627	0.140184	-1.78072	0.0749589	0.109836	dicarboxylate transporter/tellurite-resistance protein TehA
STM14_RS08925	213.238	1.77112	0.137386	12.8915	5.02257e-38	9.46435e-37	LbetaH domain-containing protein
STM14_RS08930	172.598	0.868699	0.138062	6.29207	3.1326e-10	1.33933e-09	50S ribosomal protein L7/L12-serine acetyltransferase
STM14_RS08935	59.6272	0.251191	0.23463	1.07058	0.284357	0.352578	M42 family metallopeptidase
STM14_RS08940	13.402	-0.179374	0.386958	-0.463549	0.642971	0.704514	PTS sugar transporter subunit IIB
STM14_RS08945	35.5144	0.689545	0.275195	2.50565	0.0122225	0.0214515	permease
STM14_RS08950	49.0815	0.526128	0.214911	2.44812	0.0143604	0.0247949	BtpA family protein SgcQ
STM14_RS08955	53.0926	0.90861	0.209708	4.33274	1.47262e-05	3.94796e-05	PTS sugar transporter subunit IIA
STM14_RS08960	73.4721	1.81777	0.198469	9.15896	5.23998e-20	4.20945e-19	ribulose-phosphate 3 epimerase family protein
STM14_RS08965	110.024	1.59388	0.194873	8.17906	2.86077e-16	1.86868e-15	DeoR/GlpR transcriptional regulator
STM14_RS08970	83.6487	0.991751	0.204563	4.84814	1.24621e-06	3.75175e-06	cryptic aminoglycoside N-acetyltransferase AAC(6')-Iy/Iaa
STM14_RS08975	93.1759	-0.098637	0.173497	-0.568522	0.569681	0.635461	L-lactate oxidase
STM14_RS08980	34.1776	-0.255643	0.308688	-0.828158	0.407581	0.479279	polyisoprenoid-binding protein
STM14_RS08985	1105.01	-0.421181	0.094525	-4.45576	8.35956e-06	2.30871e-05	glucan biosynthesis protein
STM14_RS08990	300.566	-0.00780806	0.108549	-0.0719314	0.942656	0.955595	carboxylesterase/lipase family protein
STM14_RS08995	210.586	0.793082	0.277515	2.8578	0.00426591	0.00814919	VOC family protein
STM14_RS09000	303.635	0.00247551	0.241357	0.0102566	0.991817	0.99377	LysR family transcriptional regulator
STM14_RS09005	365.867	-2.27306	0.234988	-9.6731	3.92319e-22	3.61454e-21	HAMP domain-containing protein
STM14_RS09010	536.865	0.395155	0.158409	2.49452	0.0126128	0.0220436	S-(hydroxymethyl)glutathione dehydrogenase/classIII alcohol dehydrogenase
STM14_RS09015	64.6687	-0.687678	0.256983	-2.67597	0.00745132	0.0135881	metal/formaldehyde-sensitive transcriptional repressor
STM14_RS09020	15.1244	1.0751	0.385697	2.78742	0.00531298	0.00996647	membrane protein
STM14_RS09025	28.1882	0.438626	0.342046	1.28236	0.199716	0.260022	SPI-2 type III secretion system effector SseJ
STM14_RS09030	35.3072	1.06503	0.282062	3.77587	0.000159448	0.00037518	DUF1294 domain-containing protein
STM14_RS09035	172.941	0.410012	0.161767	2.53458	0.0112581	0.0198808	transporter substrate-binding domain-containing protein
STM14_RS09040	60.0717	0.557152	0.301796	1.84612	0.0648744	0.0966049	amino acid ABC transporter permease
STM14_RS09045	46.7453	0.840253	0.335527	2.50428	0.0122702	0.0215187	amino acid ABC transporter ATP-binding protein
STM14_RS09050	29.7651	0.955365	0.329456	2.89983	0.00373368	0.00718341	amino acid ABC transporter permease
STM14_RS09055	22.3774	0.726503	0.364109	1.99529	0.0460115	0.0704401	membrane protein
STM14_RS09060	874.847	-1.18252	0.10885	-10.8637	1.71594e-27	2.06771e-26	class I SAM-dependent methyltransferase
STM14_RS09065	262.856	-0.33011	0.120018	-2.75051	0.00595029	0.0110488	cytochrome b561
STM14_RS09070	345.583	0.184476	0.133242	1.38451	0.166202	0.221232	YdcF family protein
STM14_RS09075	1596.21	-0.220098	0.129808	-1.69556	0.089969	0.129174	ATP-dependent RNA helicase HrpA
STM14_RS09080	253.614	0.535938	0.120267	4.45622	8.34159e-06	2.30514e-05	FMN-dependent NADH-azoreductase
STM14_RS09085	161.875	0.838077	0.137385	6.10022	1.05925e-09	4.35393e-09	GFA family protein
STM14_RS09090	81.1421	-0.0377859	0.1787	-0.211449	0.832537	0.866997	YdbL family protein
STM14_RS09095	37.2874	-0.125165	0.237786	-0.526377	0.598626	0.66235	YnbE family lipoprotein
STM14_RS09100	408.736	-0.257359	0.160811	-1.60038	0.109514	0.153306	YdbH family protein
STM14_RS09105	1012.05	0.965327	0.172963	5.58113	2.38956e-08	8.60881e-08	D-lactate dehydrogenase
STM14_RS09110	266.953	0.532041	0.159806	3.32929	0.000870684	0.00186389	heat shock protein HslJ
STM14_RS09115	111.477	0.526442	0.171798	3.06431	0.0021817	0.00435674	DUF333 domain-containing protein
STM14_RS09125	1139.84	0.97162	0.136805	7.10225	1.22741e-12	6.21716e-12	pyruvate:ferredoxin (flavodoxin) oxidoreductase
STM14_RS09135	330.357	0.120469	0.154217	0.781167	0.434704	0.506234	universal stress protein UspF
STM14_RS09140	174.211	0.38528	0.191128	2.01583	0.0438179	0.0673747	EamA family transporter
STM14_RS09150	42.0356	-1.14322	0.263761	-4.33431	1.46218e-05	3.92469e-05	tyrosine-type recombinase/integrase
STM14_RS09155	374.473	-1.35256	0.175688	-7.69865	1.3751e-14	8.09329e-14	tRNA 2-thiocytidine(32) synthetase TtcA
STM14_RS09160	560.53	1.24856	0.133258	9.36954	7.28463e-21	6.12042e-20	ATP-dependent RNA helicase DbpA
STM14_RS09165	271.114	0.924889	0.130498	7.08741	1.3665e-12	6.89119e-12	zinc transporter ZntB
STM14_RS09170	282.95	1.12446	0.126344	8.89995	5.58717e-19	4.2287e-18	chemoreceptor protein
STM14_RS09175	359.373	0.272577	0.136933	1.99058	0.0465268	0.0711339	DNA endonuclease SmrA
STM14_RS09180	193.039	0.82413	0.128415	6.41771	1.38336e-10	6.09665e-10	methylated-DNA--[protein]-cysteine S-methyltransferase
STM14_RS09185	1022.65	-0.768789	0.140059	-5.48902	4.04163e-08	1.42578e-07	fumarate/nitrate reduction transcriptional regulator Fnr
STM14_RS09190	1165.38	0.150564	0.102412	1.47019	0.141511	0.191994	universal stress protein UspE
STM14_RS09195	225.618	0.0444442	0.136343	0.325974	0.744444	0.791458	DUF2534 family protein
STM14_RS09200	242.922	0.100411	0.126422	0.794251	0.427049	0.498079	mechanosensitive ion channel family protein
STM14_RS09205	122.011	-0.231745	0.173403	-1.33645	0.181401	0.238946	helix-turn-helix domain-containing protein
STM14_RS09210	70.378	-0.279751	0.220744	-1.26731	0.205044	0.266278	B3/4 domain-containing protein
STM14_RS09215	39.7408	0.0729794	0.261827	0.278731	0.780451	0.821915	hypothetical protein
STM14_RS09220	27.8997	0.872353	0.307918	2.83306	0.00461042	0.00873804	peroxiredoxin
STM14_RS09225	12.6647	0.978215	0.399179	2.45057	0.014263	0.0246454	hypothetical protein
STM14_RS09230	36.429	0.561594	0.239201	2.34779	0.0188851	0.0316409	two-partner secretion translocator ZirT
STM14_RS09235	11.9999	0.335981	0.400017	0.839917	0.400955	0.472552	lipoprotein
STM14_RS09240	15.0314	1.40205	0.430825	3.25433	0.00113659	0.00238082	helix-turn-helix domain-containing protein
STM14_RS09245	201.839	0.523037	0.189219	2.76419	0.00570639	0.0106391	hypothetical protein
STM14_RS09250	40.9729	0.599876	0.276244	2.17155	0.0298898	0.047922	YgdI/YgdR family lipoprotein
STM14_RS09255	73.5518	-0.297761	0.202614	-1.4696	0.141671	0.192116	TetR/AcrR family transcriptional regulator
STM14_RS09260	105.725	0.165002	0.170217	0.969362	0.332365	0.403366	SDR family oxidoreductase
STM14_RS09265	447.21	1.19094	0.11006	10.8208	2.7444e-27	3.2556e-26	aldo/keto reductase
STM14_RS09270	119.402	1.42809	0.191436	7.45991	8.65819e-14	4.76513e-13	LysR family transcriptional regulator
STM14_RS09275	196.598	0.186404	0.125432	1.4861	0.137252	0.186879	aromatic alcohol reductase
STM14_RS09280	822.688	0.114741	0.118559	0.967795	0.333147	0.404171	peptide ABC transporter substrate-binding protein
STM14_RS09285	247.601	0.429714	0.123751	3.47241	0.000515804	0.0011388	murein tripeptide amidase MpaA
STM14_RS09290	243.095	0.575762	0.116602	4.93785	7.89897e-07	2.42655e-06	L-Ala-D/L-Glu epimerase
STM14_RS09295	1052.97	-0.121551	0.137767	-0.882294	0.377618	0.44947	thiol peroxidase
STM14_RS09300	102.741	-0.494959	0.228363	-2.16742	0.0302027	0.0483559	IS200/IS605-like element IS200F family transposase
STM14_RS09305	606.348	-0.00427864	0.120457	-0.03552	0.971665	0.979149	transcriptional regulator TyrR
STM14_RS09310	242.578	-0.0407109	0.144056	-0.282605	0.77748	0.819848	TIGR01620 family protein
STM14_RS09315	362.66	-0.0333297	0.131573	-0.253317	0.800023	0.839245	YcjX family protein
STM14_RS09320	148.811	1.31471	0.168844	7.78654	6.88672e-15	4.13293e-14	thiosulfate sulfurtransferase PspE
STM14_RS09325	67.0604	1.72259	0.206692	8.33409	7.80946e-17	5.25103e-16	phage shock protein PspD
STM14_RS09330	187.531	1.63707	0.16435	9.9609	2.25997e-23	2.23025e-22	envelope stress response membrane protein PspC
STM14_RS09335	126.168	1.51953	0.157879	9.62466	6.29172e-22	5.72759e-21	envelope stress response membrane protein PspB
STM14_RS09340	577.571	1.05545	0.152488	6.92152	4.46821e-12	2.18823e-11	phage shock protein PspA
STM14_RS09345	160.129	-0.0671794	0.140816	-0.477074	0.63331	0.695092	phage shock protein operon transcriptional activator
STM14_RS09350	517.107	-0.44964	0.14168	-3.17363	0.00150545	0.00308984	peptide ABC transporter substrate-binding protein SapA
STM14_RS09355	186.711	-0.627971	0.18521	-3.39058	0.00069744	0.00150997	peptide ABC transporter permease SapB
STM14_RS09360	172.188	-0.575308	0.168071	-3.423	0.000619336	0.00134916	peptide ABC transporter permease SapC
STM14_RS09365	294.242	-0.436665	0.138342	-3.15642	0.00159721	0.00326209	peptide ABC transporter ATP-binding protein SapD
STM14_RS09370	210.279	-0.153432	0.165884	-0.924939	0.354997	0.426537	peptide ABC transporter ATP-binding protein SapF
STM14_RS09375	82.8819	-0.472535	0.18777	-2.51656	0.0118507	0.0208468	EAL domain-containing protein
STM14_RS09380	31.5977	0.570548	0.34595	1.64922	0.0991027	0.140536	SPI-2 type III secretion system effector kinase SteC
STM14_RS09385	0.912345	-0.713007	0.984706	-0.724081	0.469016	0.538984	hypothetical protein
STM14_RS09390	32.8551	-0.127712	0.253591	-0.503614	0.614532	0.677406	hypothetical protein
STM14_RS09395	1627.87	-1.18091	0.180308	-6.54941	5.77648e-11	2.59828e-10	enoyl-ACP reductase FabI
STM14_RS09400	89.4572	0.393962	0.203805	1.93303	0.053232	0.0804452	CMD domain-containing protein
STM14_RS09405	1671.01	-1.69906	0.140424	-12.0995	1.0624e-33	1.7374e-32	exoribonuclease II
STM14_RS09410	579.444	1.88595	0.140502	13.4229	4.439e-41	9.67914e-40	cyclic di-GMP phosphodiesterase
STM14_RS09415	115.869	0.494112	0.160778	3.07325	0.00211738	0.00424124	hypothetical protein
STM14_RS09420	545.435	-0.168353	0.112083	-1.50204	0.133087	0.181966	DeoR/GlpR transcriptional regulator
STM14_RS09425	368.614	1.51411	0.163002	9.28889	1.55907e-20	1.29096e-19	osmotically-inducible lipoprotein OsmB
STM14_RS09430	158.606	-1.75221	0.163554	-10.7133	8.81271e-27	1.0242e-25	stress response translation initiation inhibitorYciH
STM14_RS09435	268.439	-1.72605	0.173993	-9.9202	3.40063e-23	3.32015e-22	orotidine-5'-phosphate decarboxylase
STM14_RS09440	441.712	-0.248655	0.11265	-2.20733	0.0272913	0.0442205	lipopolysaccharide assembly protein LapB
STM14_RS09445	184.411	-0.1662	0.133263	-1.24715	0.212341	0.274058	LapA family protein
STM14_RS09450	204.026	1.21757	0.166718	7.30316	2.81082e-13	1.48795e-12	phosphatidylglycerophosphatase B
STM14_RS09455	465.146	-0.451839	0.116301	-3.88509	0.000102293	0.00024562	GTP cyclohydrolase II
STM14_RS09460	1509.7	1.3293	0.201783	6.58778	4.46466e-11	2.02413e-10	aconitate hydratase AcnA
STM14_RS09465	158.061	-0.0406519	0.150083	-0.270862	0.786497	0.826761	YmiA family putative membrane protein
STM14_RS09470	481.499	0.320481	0.131848	2.43069	0.0150699	0.0257963	HTH-type transcriptional regulator CysB
STM14_RS09475	2019.99	-0.126746	0.153334	-0.826604	0.408461	0.480068	type I DNA topoisomerase
STM14_RS09480	124.241	-0.0318443	0.170598	-0.186663	0.851925	0.883771	YciN family protein
STM14_RS09485	566.825	-0.078004	0.148222	-0.526265	0.598704	0.66235	protease SohB
STM14_RS09490	450.866	-0.0502204	0.10844	-0.463115	0.643282	0.704686	YciK family oxidoreductase
STM14_RS09495	358.38	-0.235569	0.109713	-2.14715	0.0317816	0.050636	cob(I)yrinic acid a,c-diamide adenosyltransferase
STM14_RS09500	543.69	-1.7734	0.200159	-8.85996	8.00422e-19	5.97901e-18	23S rRNA pseudouridine(2605) synthase RluB
STM14_RS09505	443.604	0.00604738	0.128573	0.0470346	0.962486	0.97161	threonylcarbamoyl-AMP synthase
STM14_RS09510	378.968	-0.133197	0.123266	-1.08057	0.27989	0.347793	5'-3' exoribonuclease
STM14_RS09515	91.4914	-0.366908	0.212059	-1.73022	0.0835917	0.121014	anthranilate synthase component 1
STM14_RS09520	106.148	-0.497679	0.221328	-2.24861	0.0245375	0.0401994	bifunctional anthranilate synthase glutamate amidotransferase component TrpG/anthranilate phosphoribosyltransferase TrpD
STM14_RS09525	189.913	0.036802	0.154737	0.237836	0.812008	0.850066	bifunctional indole-3-glycerol-phosphate synthase TrpC/phosphoribosylanthranilate isomerase TrpF
STM14_RS09530	271.519	0.183433	0.145763	1.25843	0.208236	0.269734	tryptophan synthase subunit beta
STM14_RS09535	198.053	0.0917493	0.135454	0.677347	0.498186	0.567602	tryptophan synthase subunit alpha
STM14_RS09540	167.035	5.00408	0.366034	13.6711	1.51134e-42	3.6616e-41	general stress protein
STM14_RS09545	257.093	5.29955	0.300884	17.6133	1.94815e-69	9.6963e-68	ferritin-like domain-containing protein
STM14_RS09550	323.171	4.94792	0.293038	16.8849	5.80946e-64	2.4631e-62	ferritin-like domain-containing protein
STM14_RS09555	494.081	3.12146	0.354539	8.80427	1.31706e-18	9.72712e-18	manganese catalase family protein
STM14_RS09560	356.408	-2.00545	0.502862	-3.98807	6.66123e-05	0.0001639	outer membrane protein OmpW
STM14_RS09565	237.077	0.543058	0.16459	3.29945	0.000968735	0.00204794	YkgJ family cysteine cluster protein
STM14_RS09570	617.565	-0.142476	0.134743	-1.05739	0.290333	0.359112	UPF0259 family protein
STM14_RS09575	396.244	-0.358045	0.150085	-2.38561	0.0170509	0.0289278	septation protein A
STM14_RS09580	168.93	-1.06023	0.174515	-6.0753	1.23753e-09	5.055e-09	acyl-CoA thioester hydrolase YciA
STM14_RS09585	257.782	-0.510969	0.16781	-3.04493	0.00232737	0.00462946	TonB system transport protein TonB
STM14_RS09590	174.139	-0.191478	0.138647	-1.38105	0.167263	0.222385	YciI family protein
STM14_RS09595	406.231	0.374273	0.112586	3.32432	0.00088634	0.00189563	cardiolipin synthase
STM14_RS09600	179.071	0.1552	0.135138	1.14846	0.25078	0.315733	YciU family protein
STM14_RS09605	245.332	-0.0141098	0.132014	-0.106881	0.914883	0.934892	ion transporter
STM14_RS09610	466.937	-0.0540919	0.15076	-0.358795	0.719748	0.77039	murein tripeptide/oligopeptide ABC transporter ATP binding protein OppF
STM14_RS09615	445.205	-0.0123382	0.162556	-0.0759013	0.939498	0.95366	ABC transporter ATP-binding protein
STM14_RS09620	332.094	0.0655695	0.172697	0.37968	0.704183	0.757804	oligopeptide ABC transporter permease OppC
STM14_RS09625	345.073	-0.0326548	0.190503	-0.171414	0.863898	0.893358	oligopeptide ABC transporter permease OppB
STM14_RS09630	1246.77	0.0387598	0.172692	0.224444	0.822412	0.858601	oligopeptide ABC transporter substrate-binding protein OppA
STM14_RS09635	130.971	-1.14221	0.15853	-7.20502	5.80339e-13	3.01631e-12	YchE family NAAT transporter
STM14_RS09640	4856.73	-0.681606	0.232982	-2.92558	0.00343815	0.00666523	bifunctional acetaldehyde-CoA/alcohol dehydrogenase
STM14_RS09645	268.262	-0.573181	0.127396	-4.4992	6.82091e-06	1.90677e-05	thymidine kinase
STM14_RS09650	1964.29	0.0748568	0.174857	0.428104	0.668576	0.727175	DNA-binding transcriptional regulator H-NS
STM14_RS09655	1714.28	0.352085	0.135361	2.60109	0.00929289	0.0166414	UTP--glucose-1-phosphate uridylyltransferase GalU
STM14_RS09660	624.926	0.56541	0.120919	4.67595	2.92603e-06	8.50145e-06	two-component system response regulator RssB
STM14_RS09665	734.403	0.624016	0.120333	5.18575	2.15145e-07	7.05188e-07	patatin-like phospholipase RssA
STM14_RS09670	305.13	-0.750968	0.1322	-5.68056	1.34254e-08	4.96567e-08	YchJ family protein
STM14_RS09675	768.867	-0.647984	0.116477	-5.56319	2.64882e-08	9.47497e-08	formyltetrahydrofolate deformylase
STM14_RS09690	204.088	1.24823	0.146079	8.5449	1.28645e-17	8.97967e-17	sel1 repeat family protein
STM14_RS09695	57.4797	0.482182	0.218196	2.20985	0.0271153	0.0439975	respiratory nitrate reductase subunit gamma
STM14_RS09700	16.6571	0.854339	0.352249	2.42539	0.0152922	0.0261474	nitrate reductase molybdenum cofactor assembly chaperone
STM14_RS09705	36.8098	0.665364	0.272036	2.44587	0.0144504	0.0249128	nitrate reductase subunit beta
STM14_RS09710	88.7418	0.799439	0.185353	4.31306	1.61008e-05	4.28888e-05	nitrate reductase subunit alpha
STM14_RS09715	12.892	0.33444	0.391369	0.854537	0.392808	0.464772	nitrate transporter NarK
STM14_RS09720	312.214	-0.138429	0.18007	-0.768751	0.442041	0.512691	nitrate/nitrite two-component system sensor histidine kinase NarX
STM14_RS09725	228.801	0.173027	0.129858	1.33243	0.182717	0.240463	two-component system response regulator NarL
STM14_RS09730	303.138	0.428435	0.117255	3.65386	0.000258324	0.000590252	YchO/YchP family invasin
STM14_RS09735	200.83	-0.363811	0.126032	-2.88666	0.00389356	0.00747845	hypothetical protein
STM14_RS09740	66.0013	0.606947	0.208325	2.91347	0.00357441	0.00690601	putative cation transport regulator ChaB
STM14_RS09745	243.653	-0.597091	0.139914	-4.26754	1.97639e-05	5.21008e-05	sodium-potassium/proton antiporter ChaA
STM14_RS09750	1024.46	-0.208281	0.113109	-1.84141	0.0655611	0.0975957	3-deoxy-8-phosphooctulonate synthase
STM14_RS09755	563.176	-0.622726	0.12225	-5.09387	3.50835e-07	1.12922e-06	tetratricopeptide repeat-containing protein
STM14_RS09760	123.392	-1.20447	0.182931	-6.5843	4.57028e-11	2.06791e-10	SirB family protein
STM14_RS09765	340.579	-1.19742	0.193042	-6.20292	5.54259e-10	2.33482e-09	peptide chain release factor N(5)-glutamine methyltransferase
STM14_RS09770	627.852	-1.38132	0.178432	-7.74141	9.83167e-15	5.83151e-14	peptide chain release factor 1
STM14_RS09775	710.047	-0.664184	0.158505	-4.19031	2.78579e-05	7.23548e-05	glutamyl-tRNA reductase
STM14_RS09780	400.356	-0.35025	0.112489	-3.11365	0.00184791	0.00373909	lipoprotein localization protein LolB
STM14_RS09785	716.611	-1.02906	0.148324	-6.93791	3.97956e-12	1.95729e-11	4-(cytidine 5'-diphospho)-2-C-methyl-D-erythritol kinase
STM14_RS09790	3516.6	-2.08382	0.149694	-13.9205	4.75502e-44	1.24418e-42	ribose-phosphate diphosphokinase
STM14_RS09795	429.98	-3.22547	0.181551	-17.7662	1.29154e-70	6.57109e-69	C4-dicarboxylic acid transporter DauA
STM14_RS09800	24.6573	-0.817874	0.335302	-2.43921	0.0147193	0.0253096	stress-induced protein YchH
STM14_RS09805	210.234	-0.887723	0.144164	-6.15775	7.37869e-10	3.07434e-09	aminoacyl-tRNA hydrolase
STM14_RS09810	1325.57	-0.943401	0.147984	-6.37501	1.82956e-10	7.99385e-10	redox-regulated ATPase YchF
STM14_RS09815	217.44	-0.309794	0.21679	-1.429	0.153003	0.205214	DUF4427 domain-containing protein
STM14_RS09820	21.3855	1.03422	0.328769	3.14572	0.00165678	0.00337773	hydrogenase 1 small subunit
STM14_RS09825	50.2706	1.31871	0.234509	5.62329	1.87354e-08	6.82494e-08	Ni/Fe-hydrogenase large subunit
STM14_RS09830	21.4383	0.347691	0.300519	1.15697	0.247286	0.31202	Ni/Fe-hydrogenase b-type cytochrome subunit
STM14_RS09835	12.3731	0.575865	0.393315	1.46413	0.143159	0.193942	hydrogenase 1 maturation protease
STM14_RS09840	9.48705	0.436844	0.438876	0.99537	0.319556	0.390095	hydrogenase-1 operon protein HyaE
STM14_RS09845	19.1345	0.747753	0.379126	1.97231	0.0485742	0.0740171	hydrogenase expression/formation protein
STM14_RS09850	41.6002	0.56343	0.239206	2.35542	0.0185018	0.031067	cytochrome bd-II oxidase subunit 1
STM14_RS09855	29.7082	0.695407	0.28206	2.46546	0.0136838	0.0237521	cytochrome d ubiquinol oxidase subunit II
STM14_RS09860	14.7879	-0.0258173	0.350879	-0.073579	0.941345	0.955112	cytochrome bd-II oxidase subunit CbdX
STM14_RS09865	1093.06	-0.631322	0.239636	-2.6345	0.00842611	0.0152082	Glu/Leu/Phe/Val dehydrogenase
STM14_RS09870	955.051	1.84941	0.229401	8.06191	7.51087e-16	4.79001e-15	alpha,alpha-trehalase
STM14_RS09875	110.788	3.33465	0.227999	14.6257	1.925e-48	5.95579e-47	GlsB/YeaQ/YmgE family stress response membrane protein
STM14_RS09880	262.016	-1.42457	0.209182	-6.81019	9.74694e-12	4.6298e-11	flagellar brake protein YcgR
STM14_RS09885	287.942	-0.828275	0.157837	-5.24767	1.54039e-07	5.14098e-07	membrane-bound lytic murein transglycosylase EmtA
STM14_RS09890	325.394	0.773271	0.137066	5.64159	1.68492e-08	6.17713e-08	muramoyltetrapeptide carboxypeptidase
STM14_RS09895	569.791	-0.0261044	0.113913	-0.22916	0.818744	0.856334	potassium/proton antiporter
STM14_RS09900	443.655	-0.152861	0.24109	-0.634042	0.526054	0.594765	catabolic alanine racemase DadX
STM14_RS09905	695.927	-0.213689	0.240193	-0.889656	0.373651	0.445327	D-amino acid dehydrogenase
STM14_RS09910	940.441	3.19023	0.183553	17.3804	1.16187e-67	5.48473e-66	SpoVR family protein
STM14_RS09915	356.212	-0.126158	0.139526	-0.904189	0.365895	0.437679	fatty acid metabolism transcriptional regulator FadR
STM14_RS09920	874.389	-0.634613	0.097209	-6.52834	6.65024e-11	2.98544e-10	Na(+)/H(+) antiporter NhaB
STM14_RS09925	372.63	-1.11263	0.157661	-7.05713	1.69975e-12	8.54352e-12	disulfide bond formation protein DsbB
STM14_RS09930	141.751	0.607539	0.161261	3.76743	0.000164934	0.000386507	DUF1971 domain-containing protein
STM14_RS09935	58.1782	1.12846	0.250013	4.51362	6.37315e-06	1.78815e-05	addiction module toxin, GnsA/GnsB family
STM14_RS09940	189.509	3.33283	0.250103	13.3258	1.63811e-40	3.48879e-39	hypothetical protein
STM14_RS09945	278.228	-0.296969	0.132326	-2.24423	0.0248178	0.0406004	YcgN family cysteine cluster protein
STM14_RS09950	547.014	0.19985	0.151582	1.31843	0.187359	0.245821	fumarylacetoacetate hydrolase family protein
STM14_RS09955	232.54	0.010745	0.121945	0.0881136	0.929786	0.946109	hypothetical protein
STM14_RS09960	755.091	-0.142563	0.119816	-1.18985	0.234107	0.297275	septum site-determining protein MinC
STM14_RS09965	1671.06	-0.0699852	0.127785	-0.547678	0.583913	0.649123	septum site-determining protein MinD
STM14_RS09970	539.137	-0.0020121	0.14445	-0.0139294	0.988886	0.991268	cell division topological specificity factor MinE
STM14_RS09975	148.84	-0.642079	0.203009	-3.16281	0.00156252	0.0031941	ribonuclease D
STM14_RS09980	98.4207	-0.552383	0.215512	-2.56312	0.0103736	0.0183969	IS200/IS605-like element IS200F family transposase
STM14_RS09985	327.107	-1.41158	0.199668	-7.06965	1.55326e-12	7.81582e-12	long-chain-fatty-acid--CoA ligase FadD
STM14_RS09990	280.638	-0.67445	0.17385	-3.87948	0.000104678	0.000250954	Slp family lipoprotein
STM14_RS09995	244.081	-1.305	0.189119	-6.9004	5.18556e-12	2.51799e-11	tRNA (adenosine(37)-N6)-threonylcarbamoyltransferase complex dimerization subunit type 1 TsaB
STM14_RS10000	474.167	-0.513787	0.11854	-4.3343	1.46222e-05	3.92469e-05	ATP-dependent DNA helicase
STM14_RS10005	350.373	-0.266205	0.16377	-1.62548	0.10406	0.146567	RidA family protein
STM14_RS10010	76.8217	0.0569651	0.190538	0.29897	0.764963	0.808579	YoaH family protein
STM14_RS10015	872.048	0.443072	0.137753	3.21643	0.00129796	0.00269051	aminodeoxychorismate synthase component 1
STM14_RS10020	271.75	0.666793	0.141435	4.7145	2.42309e-06	7.09874e-06	CoA pyrophosphatase
STM14_RS10025	1990.69	0.0199896	0.141593	0.141176	0.887731	0.914037	L-serine ammonia-lyase
STM14_RS10030	232.842	1.58461	0.159759	9.91876	3.45009e-23	3.36127e-22	cyclic diguanylate phosphodiesterase
STM14_RS10035	1259.08	-0.142574	0.0986816	-1.44479	0.148517	0.199842	CNNM family cation transport protein YoaE
STM14_RS10045	2471.95	-2.85878	0.263597	-10.8453	2.09996e-27	2.52102e-26	PTS mannose transporter subunit IIAB
STM14_RS10050	2011.99	-2.5327	0.242694	-10.4358	1.70227e-25	1.84709e-24	PTS mannose transporter subunit IIC
STM14_RS10055	2139.65	-2.48732	0.251543	-9.88825	4.68118e-23	4.51266e-22	PTS mannose transporter subunit IID
STM14_RS10060	141.024	-2.08129	0.271503	-7.6658	1.77714e-14	1.034e-13	DUF986 domain-containing protein
STM14_RS10065	127.643	-1.92229	0.182388	-10.5396	5.67473e-26	6.29166e-25	manganese efflux pump MntP
STM14_RS10070	142.502	-2.23705	0.218272	-10.2489	1.19687e-24	1.24556e-23	23S rRNA (guanine(745)-N(1))-methyltransferase
STM14_RS10075	103.852	0.315843	0.172465	1.83134	0.0670497	0.0995204	peptidoglycan glycosyltransferase FtsI
STM14_RS10080	2393.69	0.0570271	0.238969	0.238638	0.811386	0.849609	transcription antiterminator/RNA stability regulator CspE
STM14_RS10085	580.373	0.0705027	0.521631	0.135158	0.892487	0.917534	YobF family protein
STM14_RS10090	163.654	-0.0248617	0.191811	-0.129615	0.896871	0.920388	hypothetical protein
STM14_RS10095	31.7204	0.49641	0.364491	1.36193	0.173221	0.229375	PhoP/PhoQ regulator MgrB
STM14_RS10100	208.215	1.61436	0.201025	8.03064	9.69629e-16	6.1325e-15	hypothetical protein
STM14_RS10105	745.462	-0.562732	0.130314	-4.31826	1.57261e-05	4.19636e-05	DNA-binding transcriptional regulator KdgR
STM14_RS10110	65.4196	0.426921	0.208394	2.04862	0.040499	0.0627776	MFS transporter
STM14_RS10115	858.993	-0.427887	0.150793	-2.83759	0.00454557	0.00862585	protease HtpX
STM14_RS10120	1993.25	-0.926029	0.106533	-8.69244	3.54748e-18	2.56618e-17	carboxy terminal-processing peptidase
STM14_RS10125	1371.91	-1.0956	0.165483	-6.62063	3.57669e-11	1.64599e-10	RNA chaperone ProQ
STM14_RS10130	486.048	-0.28905	0.137794	-2.0977	0.0359316	0.0564427	GAF domain-containing protein
STM14_RS10135	240.261	0.601134	0.12097	4.96927	6.72041e-07	2.08065e-06	membrane integrity lipid transport subunit YebS
STM14_RS10140	1123.19	0.351077	0.102351	3.43011	0.000603335	0.00131681	PqiB family protein
STM14_RS10145	405.237	-1.1719	0.152052	-7.70724	1.2857e-14	7.57685e-14	16S rRNA (cytosine(1407)-C(5))-methyltransferaseRsmF
STM14_RS10150	329.385	2.68296	0.184957	14.5059	1.11218e-47	3.37263e-46	DUF1480 family protein
STM14_RS10155	54.9491	2.67004	0.267837	9.96888	2.08563e-23	2.06266e-22	YebW family protein
STM14_RS10160	110.595	1.88287	0.199442	9.44069	3.70347e-21	3.19446e-20	protein-serine/threonine phosphatase
STM14_RS10165	21.4116	0.617627	0.395169	1.56295	0.118065	0.163577	membrane protein
STM14_RS10170	274.072	0.638357	0.196173	3.25405	0.00113773	0.0023821	SPI-1 type III secretion system guanine nucleotide exchange factor SopE2
STM14_RS10175	8.63931	0.38516	0.581581	0.662264	0.507802	0.576836	DUF1398 domain-containing protein
STM14_RS10180	135.784	-0.177105	0.152132	-1.16416	0.244361	0.308925	hypothetical protein
STM14_RS10185	265.98	-0.177332	0.187758	-0.944472	0.344929	0.416077	GNAT family N-acetyltransferase
STM14_RS10195	67.0178	1.68042	0.227906	7.3733	1.66457e-13	8.94609e-13	hypothetical protein
STM14_RS10200	44.5538	0.671057	0.237355	2.82723	0.00469529	0.00888419	IS256 family transposase
STM14_RS10205	10.75	0.537554	0.444674	1.20887	0.226712	0.289571	tyrosine-type recombinase/integrase
STM14_RS10210	20.5596	0.871697	0.392907	2.21858	0.026515	0.0431304	DMT family transporter
STM14_RS10215	3.88617	0.741215	0.667445	1.11053	0.266772	0.333848	hypothetical protein
STM14_RS10220	17.4757	0.627785	0.382045	1.64322	0.100337	0.141935	disulfide bond formation protein B
STM14_RS10225	35.9276	1.79217	0.421743	4.24943	2.14317e-05	5.63352e-05	PhoPQ-activated virulence protein PagK
STM14_RS10230	54.5205	1.04287	0.240628	4.33396	1.46452e-05	3.92855e-05	tail assembly protein
STM14_RS10235	30.5807	0.465603	0.285381	1.63152	0.102782	0.145079	DUF1441 family protein
STM14_RS10240	8.86401	0.641694	0.525534	1.22103	0.222074	0.28468	hypothetical protein
STM14_RS10245	16.5259	1.43078	0.42447	3.37074	0.000749667	0.00161845	lytic enzyme
STM14_RS10250	18.5773	1.79124	0.362715	4.93841	7.8762e-07	2.4221e-06	DUF2514 domain-containing protein
STM14_RS10255	14.8526	2.77669	0.473193	5.86798	4.41148e-09	1.71916e-08	hypothetical protein
STM14_RS10260	22.3748	0.0312407	0.384294	0.0812936	0.935208	0.950359	RecE
STM14_RS10275	213.794	-0.677201	0.154766	-4.37563	1.21083e-05	3.28655e-05	YebY family protein
STM14_RS10280	489.139	-0.643897	0.100378	-6.41473	1.41071e-10	6.20521e-10	copper homeostasis membrane protein CopD
STM14_RS10285	240.269	-0.595701	0.125668	-4.74027	2.13434e-06	6.30526e-06	CopC domain-containing protein YobA
STM14_RS10290	86.9026	-0.519441	0.170656	-3.0438	0.00233614	0.00464488	DNA polymerase III subunit theta
STM14_RS10295	190.06	0.556621	0.1261	4.41411	1.01425e-05	2.77599e-05	carbon-nitrogen hydrolase family protein
STM14_RS10300	309.763	0.224881	0.11194	2.00895	0.0445425	0.0683971	exodeoxyribonuclease X
STM14_RS10305	835.146	0.994017	0.143101	6.94627	3.75078e-12	1.85074e-11	oligopeptidase B
STM14_RS10310	334.106	0.668664	0.148134	4.51391	6.36438e-06	1.78679e-05	tellurite resistance TerB family protein
STM14_RS10315	464.434	1.0252	0.133456	7.68194	1.567e-14	9.15216e-14	hypothetical protein
STM14_RS10320	166.077	0.0267353	0.211932	0.12615	0.899613	0.922582	DNA damage-inducible protein YebG
STM14_RS10325	1097.91	-4.46383	0.142469	-31.3319	1.71843e-215	4.91793e-213	formate-dependent phosphoribosylglycinamide formyltransferase
STM14_RS10330	684.085	-0.416093	0.134687	-3.08932	0.00200616	0.00403968	bifunctional 4-hydroxy-2-oxoglutarate aldolase/2-dehydro-3-deoxy-phosphogluconate aldolase
STM14_RS10335	547.853	-1.08708	0.15074	-7.21164	5.52814e-13	2.87979e-12	phosphogluconate dehydratase
STM14_RS10340	2031.69	0.387496	0.126576	3.06137	0.00220324	0.00439592	glucose-6-phosphate dehydrogenase
STM14_RS10345	333.835	0.275339	0.106458	2.58636	0.00969953	0.0172885	MurR/RpiR family transcriptional regulator
STM14_RS10350	1570.02	0.123096	0.134348	0.916246	0.359538	0.431043	pyruvate kinase
STM14_RS10355	497.337	-0.354086	0.113583	-3.11743	0.00182433	0.00369629	lauroyl-Kdo(2)-lipid IV(A) myristoyltransferase
STM14_RS10360	608.8	-0.47926	0.114793	-4.17498	2.98014e-05	7.71401e-05	murein DD-endopeptidase MepM
STM14_RS10365	452.842	-0.605654	0.137805	-4.395	1.10775e-05	3.01927e-05	zinc ABC transporter substrate-binding protein ZnuA
STM14_RS10370	221.521	-0.746351	0.132423	-5.63613	1.73912e-08	6.36058e-08	zinc ABC transporter ATP-binding protein ZnuC
STM14_RS10375	224.782	-0.83888	0.159413	-5.26232	1.4225e-07	4.76491e-07	zinc ABC transporter permease subunit ZnuB
STM14_RS10380	537.75	-0.181526	0.120474	-1.50676	0.131872	0.180574	Holliday junction branch migration DNA helicase RuvB
STM14_RS10385	215.642	-0.237158	0.138788	-1.70878	0.0874915	0.12613	Holliday junction branch migration protein RuvA
STM14_RS10390	28.7729	1.56509	0.297524	5.26038	1.4376e-07	4.80844e-07	DUF4034 domain-containing protein
STM14_RS10395	71.9916	-0.662403	0.214915	-3.08216	0.00205501	0.00412897	YebB family permuted papain-like enzyme
STM14_RS10400	456.668	-1.61443	0.20635	-7.82373	5.12805e-15	3.11424e-14	crossover junction endodeoxyribonuclease RuvC
STM14_RS10405	910.021	-1.60308	0.156162	-10.2655	1.00803e-24	1.05383e-23	YebC/PmpR family DNA-binding transcriptional regulator
STM14_RS10410	393.967	-2.40817	0.17826	-13.5093	1.3781e-41	3.0782e-40	dihydroneopterin triphosphate diphosphatase
STM14_RS10415	1802.33	-2.86499	0.157388	-18.2034	4.85203e-74	2.6768e-72	aspartate--tRNA ligase
STM14_RS10420	209.972	0.650847	0.144514	4.50371	6.67785e-06	1.87135e-05	hydrolase
STM14_RS10425	220.004	0.525311	0.137591	3.81793	0.000134577	0.000319288	DUF72 domain-containing protein
STM14_RS10430	179.873	-0.0430864	0.142744	-0.301844	0.762771	0.80677	membrane protein
STM14_RS10435	464.206	-0.964285	0.155429	-6.20403	5.50367e-10	2.32056e-09	carboxy-S-adenosyl-L-methionine synthase CmoA
STM14_RS10440	504.866	-0.944245	0.11831	-7.9811	1.45039e-15	9.03585e-15	tRNA 5-methoxyuridine(34)/uridine 5-oxyacetic acid(34) synthase CmoB
STM14_RS10445	226.523	-0.654498	0.124103	-5.27383	1.33603e-07	4.4851e-07	copper homeostasis protein CutC
STM14_RS10450	113.05	-1.53734	0.155562	-9.88245	4.9603e-23	4.77168e-22	VOC family protein
STM14_RS10455	1035.23	-2.07669	0.157801	-13.1602	1.48725e-39	2.96091e-38	arginine--tRNA ligase
STM14_RS10460	79.2455	-0.0948528	0.191104	-0.496342	0.619653	0.681738	penicillin-binding protein 2
STM14_RS10465	131.999	-0.454503	0.175157	-2.59483	0.00946372	0.0169143	glycoside hydrolase family 105 protein
STM14_RS10470	83.0033	-1.12534	0.208044	-5.40915	6.33259e-08	2.19674e-07	flagellar protein FlhE
STM14_RS10475	395.316	-1.57003	0.212946	-7.37291	1.66949e-13	8.96199e-13	flagellar biosynthesis protein FlhA
STM14_RS10480	201.002	-1.55963	0.175453	-8.88916	6.1572e-19	4.62952e-18	flagellar type III secretion system protein FlhB
STM14_RS10485	1141.88	-0.248917	0.218028	-1.14168	0.253589	0.318831	protein phosphatase CheZ
STM14_RS10490	589.202	-0.169972	0.196161	-0.866489	0.386222	0.458639	chemotaxis protein CheY
STM14_RS10495	854.666	-0.338476	0.226003	-1.49766	0.134222	0.183408	protein-glutamate methylesterase/protein glutamine deamidase
STM14_RS10500	605.222	-0.258502	0.238209	-1.08519	0.277837	0.345711	protein-glutamate O-methyltransferase CheR
STM14_RS10505	1908.94	-0.0199416	0.248712	-0.0801796	0.936094	0.951049	methyl-accepting chemotaxis protein II
STM14_RS10510	455.35	-0.310713	0.225627	-1.37711	0.168479	0.223808	chemotaxis protein CheW
STM14_RS10515	2515.47	-0.531493	0.224294	-2.36963	0.017806	0.030064	chemotaxis protein CheA
STM14_RS10520	735.751	-0.619868	0.248058	-2.49888	0.0124586	0.0218072	flagellar motor protein MotB
STM14_RS10525	731.679	-0.64	0.23242	-2.75363	0.0058938	0.0109617	flagellar motor stator protein MotA
STM14_RS10530	636.155	-0.418949	0.123442	-3.39389	0.000689085	0.001494	flagellar transcriptional regulator FlhC
STM14_RS10535	636.523	-0.410146	0.139799	-2.93382	0.00334815	0.00649902	flagellar transcriptional regulator FlhD
STM14_RS10540	3.29801	0.656421	0.676689	0.970049	0.332022	0.403163	hypothetical protein
STM14_RS10545	151.701	2.14453	0.17289	12.404	2.48544e-35	4.2785e-34	universal stress protein UspC
STM14_RS10550	1241.38	2.92893	0.218158	13.4257	4.27488e-41	9.36588e-40	alpha,alpha-trehalose-phosphate synthase
STM14_RS10555	428.149	3.16686	0.216978	14.5953	3.00688e-48	9.17899e-47	trehalose-phosphatase
STM14_RS10560	19.5512	1.12151	0.363154	3.08825	0.0020134	0.00405246	L-arabinose ABC transporter permease AraH
STM14_RS10565	40.0907	1.22575	0.253134	4.84229	1.28353e-06	3.85901e-06	DJ-1/PfpI family protein
STM14_RS10570	368.489	2.33287	0.222738	10.4736	1.14213e-25	1.24224e-24	non-heme ferritin-like protein
STM14_RS10575	58.9593	0.541959	0.203009	2.66963	0.0075934	0.0137977	RpiB/LacA/LacB family sugar-phosphate isomerase
STM14_RS10580	78.3251	-0.765326	0.218772	-3.49828	0.000468264	0.00103784	hypothetical protein
STM14_RS10585	899.562	-0.322681	0.154751	-2.08517	0.0370542	0.0579676	non-heme ferritin
STM14_RS10590	122.886	-0.448451	0.154463	-2.9033	0.00369251	0.00711616	YecH family protein
STM14_RS10595	221.505	-1.84779	0.172779	-10.6945	1.08021e-26	1.24906e-25	tyrosine transporter TyrP
STM14_RS10600	264.012	-0.0363495	0.114506	-0.317445	0.750906	0.797402	YecA family protein
STM14_RS10605	140.605	0.419739	0.160698	2.61198	0.00900193	0.0161583	glucose-6-phosphate dehydrogenase
STM14_RS10610	154.37	0.0618291	0.179742	0.343987	0.730856	0.780091	cell wall-associated hydrolase
STM14_RS10615	27.6115	-0.0593475	0.420969	-0.140978	0.887887	0.914037	membrane protein
STM14_RS10635	275.022	-0.172062	0.148936	-1.15528	0.247976	0.312719	CDP-diacylglycerol--glycerol-3-phosphate 3-phosphatidyltransferase
STM14_RS10640	927.932	0.178177	0.114263	1.55935	0.118913	0.164601	excinuclease ABC subunit UvrC
STM14_RS10645	607.497	0.29174	0.135076	2.15982	0.0307863	0.04917	UvrY/SirA/GacA family response regulator transcription factor
STM14_RS10650	8.52172	-0.0216322	0.549204	-0.0393882	0.968581	0.977332	hypothetical protein
STM14_RS10655	157.572	-1.68956	0.206674	-8.175	2.95878e-16	1.92995e-15	DUF2594 family protein
STM14_RS10660	194.126	-0.230053	0.194612	-1.18211	0.237162	0.300571	transcriptional regulator SdiA
STM14_RS10665	268.946	0.413336	0.132704	3.11472	0.00184119	0.0037288	L-cystine ABC transporter ATP-binding protein YecC
STM14_RS10670	282.125	0.210666	0.122782	1.71578	0.0862029	0.124479	cystine ABC transporter permease
STM14_RS10675	480.133	0.328668	0.115474	2.84624	0.00442383	0.00842072	D-cysteine desulfhydrase
STM14_RS10680	935.285	0.609256	0.154505	3.94328	8.03752e-05	0.000196078	cystine ABC transporter substrate-binding protein
STM14_RS10685	580.131	-0.880451	0.2192	-4.01666	5.90286e-05	0.0001465	flagella biosynthesis regulatory protein FliZ
STM14_RS10690	1239.7	-1.15103	0.222869	-5.1646	2.40951e-07	7.86397e-07	RNA polymerase sigma factor FliA
STM14_RS10695	98.8818	-0.476798	0.169413	-2.81442	0.00488652	0.00920797	IS200/IS605-like element IS200F family transposase
STM14_RS10700	875.645	-0.589375	0.208419	-2.82783	0.00468647	0.00887483	lysine-N-methylase
STM14_RS10705	16068.6	-0.147884	0.297518	-0.497057	0.619149	0.681511	FliC/FljB family flagellin
STM14_RS10710	2488.28	-0.517135	0.24113	-2.14463	0.0319824	0.0509206	flagellar filament capping protein FliD
STM14_RS10715	439.574	-0.642384	0.227304	-2.8261	0.00471191	0.00891194	flagellar export chaperone FliS
STM14_RS10720	384.391	-0.579946	0.219227	-2.64541	0.0081591	0.0147612	flagella biosynthesis regulatory protein FliT
STM14_RS10725	756.167	2.00911	0.157633	12.7455	3.30318e-37	6.00209e-36	alpha-amylase
STM14_RS10730	262.165	-0.576947	0.139859	-4.1252	3.70413e-05	9.4544e-05	lipoprotein
STM14_RS10735	290.829	-3.21462	0.246847	-13.0227	9.08446e-39	1.76262e-37	selenium metabolism membrane protein YedE/FdhT
STM14_RS10740	70.3219	-2.64452	0.242941	-10.8854	1.35262e-27	1.64724e-26	sulfurtransferase-like selenium metabolism protein YedF
STM14_RS10745	249.578	0.0661974	0.218367	0.303148	0.761777	0.806142	hypothetical protein
STM14_RS10750	185.265	-0.872764	0.194464	-4.48806	7.18763e-06	2.00562e-05	flagellar hook-basal body complex protein FliE
STM14_RS10755	1092.89	-1.18472	0.223182	-5.30831	1.10649e-07	3.73093e-07	flagellar basal body M-ring protein FliF
STM14_RS10760	687.533	-1.23382	0.168939	-7.30334	2.80702e-13	1.48765e-12	flagellar motor switch protein FliG
STM14_RS10765	576.098	-1.40048	0.188232	-7.44018	1.00546e-13	5.49403e-13	flagellar assembly protein FliH
STM14_RS10770	558.996	-1.33017	0.176882	-7.52009	5.47372e-14	3.08292e-13	flagellum-specific ATP synthase FliI
STM14_RS10775	234.983	-0.871554	0.253497	-3.43813	0.000585757	0.00128205	flagella biosynthesis chaperone FliJ
STM14_RS10780	917.521	-0.94165	0.214007	-4.40009	1.08207e-05	2.95105e-05	flagellar hook length control protein FliK
STM14_RS10785	406.622	-1.08874	0.223358	-4.87441	1.09135e-06	3.30071e-06	flagellar basal body-associated protein FliL
STM14_RS10790	769.334	-1.14739	0.2359	-4.86391	1.15091e-06	3.47628e-06	flagellar motor switch protein FliM
STM14_RS10795	258.845	-1.17585	0.270136	-4.35279	1.34416e-05	3.62693e-05	flagellar motor switch protein FliN
STM14_RS10800	245.744	-1.26188	0.211794	-5.95805	2.5527e-09	1.00765e-08	flagellar type III secretion system protein FliO
STM14_RS10805	297.721	-1.13552	0.222161	-5.11122	3.2008e-07	1.03579e-06	flagellar type III secretion system pore proteinFliP
STM14_RS10810	83.2232	-0.944367	0.216489	-4.3622	1.2876e-05	3.48253e-05	flagellar biosynthesis protein FliQ
STM14_RS10815	100.631	-1.02625	0.223618	-4.5893	4.44741e-06	1.26804e-05	flagellar type III secretion system protein FliR
STM14_RS10820	84.8746	0.884338	0.185262	4.77344	1.8111e-06	5.39207e-06	transcriptional regulator RcsA
STM14_RS10825	67.0471	1.30977	0.203108	6.44862	1.1287e-10	4.99838e-10	protein DsrB
STM14_RS10830	71.6712	2.74262	0.294941	9.29887	1.41942e-20	1.17959e-19	YodD family peroxide/acid resistance protein
STM14_RS10835	243.241	2.39705	0.158023	15.169	5.67283e-52	1.88231e-50	mannosyl-3-phosphoglycerate phosphatase-related protein
STM14_RS10840	406.149	1.698	0.125523	13.5274	1.07756e-41	2.43062e-40	cellulose biosynthesis regulator YedQ
STM14_RS10845	106.58	1.4311	0.190832	7.49926	6.41773e-14	3.58813e-13	YodC family protein
STM14_RS10850	199.333	0.343604	0.141374	2.43047	0.0150795	0.025803	DUF808 domain-containing protein
STM14_RS10855	47.0765	-0.0659173	0.210174	-0.313631	0.753801	0.799549	drug/metabolite exporter YedA
STM14_RS10860	101.302	0.00411075	0.159889	0.0257101	0.979489	0.984433	very short patch repair endonuclease
STM14_RS10865	520.75	-0.161016	0.0985162	-1.63441	0.102173	0.144398	DNA cytosine methyltransferase
STM14_RS10870	157.357	0.57314	0.13634	4.20375	2.62528e-05	6.83798e-05	phosphohydrolase
STM14_RS10875	64.0391	1.26522	0.217341	5.82137	5.83678e-09	2.24405e-08	membrane protein
STM14_RS10880	104.114	-0.121294	0.159685	-0.759583	0.447504	0.517978	porin OmpS1
STM14_RS10885	51.1111	1.13767	0.330722	3.43996	0.000581792	0.00127587	cold-shock protein
STM14_RS10890	165.017	0.71074	0.225619	3.15017	0.00163175	0.00333115	Y-family DNA polymerase
STM14_RS10895	71.6389	0.562251	0.239767	2.34499	0.0190275	0.0318562	translesion error-prone DNA polymerase V autoproteolytic subunit
STM14_RS10900	11.7584	0.427331	0.408465	1.04619	0.295475	0.364488	hypothetical protein
STM14_RS10905	157.499	0.693224	0.347676	1.99388	0.046165	0.0706279	type III secretion system effector arginine glycosyltransferase
STM14_RS10910	132.847	0.62638	0.287557	2.17828	0.0293851	0.0471954	tail fiber assembly protein
STM14_RS10915	335.186	0.564462	0.27945	2.0199	0.0433938	0.0668124	hypothetical protein
STM14_RS10920	98.8355	0.178159	0.282602	0.630424	0.528417	0.597143	DUF2313 domain-containing protein
STM14_RS10925	107.542	0.213268	0.254546	0.837837	0.402122	0.473712	baseplate J/gp47 family protein
STM14_RS10930	162.373	0.408305	0.292652	1.39519	0.162958	0.217483	phage protein
STM14_RS10935	88.6793	0.190217	0.246453	0.771816	0.440223	0.511101	hypothetical protein
STM14_RS10940	122.727	-0.0880297	0.292246	-0.301218	0.763248	0.806953	phage baseplate assembly protein
STM14_RS10945	260.301	-0.0996027	0.241478	-0.412472	0.679994	0.736794	hypothetical protein
STM14_RS10950	391.084	-0.20385	0.2512	-0.811503	0.417077	0.488814	DNA circularization protein
STM14_RS10955	667.923	0.0898271	0.232113	0.386998	0.698758	0.753205	phage tail tape measure protein
STM14_RS10960	142.17	0.214171	0.225191	0.951066	0.341571	0.412641	phage tail assembly protein
STM14_RS10965	135.039	0.474043	0.266594	1.77814	0.0753801	0.110347	tail protein
STM14_RS10970	549.24	0.228241	0.250255	0.912034	0.361751	0.433287	tail sheath protein
STM14_RS10975	229.787	0.34783	0.282976	1.22919	0.219002	0.281531	hypothetical protein
STM14_RS10980	166.146	0.47148	0.264215	1.78445	0.0743501	0.109014	hypothetical protein
STM14_RS10985	188.57	0.217956	0.243946	0.893462	0.37161	0.443447	phage head closure protein
STM14_RS10990	144.78	0.279573	0.267539	1.04498	0.296032	0.365077	phage gp6-like head-tail connector protein
STM14_RS10995	114.748	0.36323	0.262837	1.38196	0.166985	0.222081	hypothetical protein
STM14_RS11000	553.772	0.477548	0.227789	2.09645	0.0360426	0.0565783	phage major capsid protein
STM14_RS11005	115.921	0.598949	0.316549	1.89212	0.0584746	0.0877311	HK97 family phage prohead protease
STM14_RS11010	337.229	0.17834	0.293063	0.60854	0.54283	0.610867	phage portal protein
STM14_RS11015	44.0318	0.357646	0.275776	1.29687	0.194675	0.254618	hypothetical protein
STM14_RS11020	543.961	0.358763	0.270235	1.3276	0.184311	0.242308	terminase large subunit
STM14_RS11025	106.108	0.368715	0.29067	1.2685	0.204619	0.265953	phage terminase small subunit P27 family
STM14_RS11035	142.559	1.11411	0.233221	4.77705	1.77881e-06	5.2994e-06	hypothetical protein
STM14_RS11040	110.221	0.89344	0.29019	3.07881	0.00207828	0.00416839	KilA-N domain-containing protein
STM14_RS11045	153.309	0.678108	0.326872	2.07454	0.0380295	0.0592706	lysis protein
STM14_RS11050	223.504	0.606649	0.273788	2.21576	0.0267082	0.0434138	glycoside hydrolase family 19 protein
STM14_RS11055	110.273	0.633117	0.263362	2.40398	0.0162175	0.0276367	phage holin, lambda family
STM14_RS11060	155.904	0.50621	0.189375	2.67306	0.00751629	0.0136847	hypothetical protein
STM14_RS11065	60.587	0.6845	0.328726	2.08228	0.0373168	0.0583103	hypothetical protein
STM14_RS11070	149.607	0.0817067	0.208015	0.392792	0.694473	0.749468	DUF968 domain-containing protein
[truncated: 2,585 more rows]

## Sheet: EG9054 -Pi vs. +Pi
GeneID	Base mean	log2 FC (-Pi/+Pi)	Std error	Wald-Stats	P-value	P-adj	Protein name/product
STM14_RS00570	177.187	0.130349	0.303423	0.429594	0.667491	0.727696	thr operon leader peptide
STM14_RS00575	950.917	0.0492976	0.130265	0.378442	0.705102	0.759481	bifunctional aspartate kinase/homoserine dehydrogenase I
STM14_RS00580	452.766	-0.360464	0.129911	-2.7747	0.00552522	0.0108074	homoserine kinase
STM14_RS00585	994.814	0.0494994	0.144833	0.341768	0.732525	0.78331	threonine synthase
STM14_RS00590	610.713	0.787022	0.160979	4.88898	1.01358e-06	3.68507e-06	peroxide stress protein YaaA
STM14_RS00595	181.231	1.24232	0.154456	8.04315	8.75607e-16	6.86842e-15	sodium:alanine symporter family protein
STM14_RS00600	6362.16	1.83472	0.331505	5.53453	3.12068e-08	1.32491e-07	transaldolase
STM14_RS00605	323.294	0.294176	0.149565	1.96687	0.0491977	0.0771567	molybdopterin adenylyltransferase
STM14_RS00610	158.175	-1.67232	0.158216	-10.5698	4.11175e-26	5.33596e-25	acetate uptake transporter
STM14_RS00615	26.203	1.04318	0.326458	3.19546	0.00139606	0.00304541	acidic protein MsyB
STM14_RS00620	21.5916	0.723542	0.345817	2.09227	0.0364145	0.0589244	DUF2541 family protein
STM14_RS00625	5728.9	0.379483	0.333936	1.13639	0.255792	0.328691	molecular chaperone DnaK
STM14_RS00630	1024.42	-0.507507	0.18764	-2.70468	0.00683703	0.0131268	molecular chaperone DnaJ
STM14_RS00635	49.9348	0.890644	0.335023	2.65846	0.00784987	0.0148965	LysR family transcriptional regulator
STM14_RS00640	4.678	2.54734	0.7549	3.3744	0.00073976	0.00169527	hypothetical protein
STM14_RS00645	11.73	1.65868	0.466153	3.55824	0.00037335	0.000911197	glycoside hydrolase family 108 protein
STM14_RS00650	11.3337	2.01393	0.55466	3.63092	0.000282408	0.000701578	transcriptional regulator
STM14_RS00655	86.4783	0.252216	0.19785	1.27478	0.202386	0.267512	chitinase
STM14_RS00660	82.6021	0.402532	0.17574	2.2905	0.0219922	0.0377326	chitinase
STM14_RS00665	12.7212	0.703625	0.409808	1.71696	0.0859863	0.126779	winged helix-turn-helix transcriptional regulator
STM14_RS00670	32.5947	-0.855629	0.280342	-3.05209	0.00227256	0.00476676	fimbrial protein BcfA
STM14_RS00675	29.0414	0.808748	0.325926	2.48139	0.0130872	0.0234832	fimbrial biogenesis chaperone BcfB
STM14_RS00680	75.3659	0.16659	0.188408	0.884199	0.376589	0.456368	fimbrial biogenesis usher protein BcfC
STM14_RS00685	50.9166	0.583837	0.265098	2.20235	0.0276409	0.046348	fimbrial protein BcfD
STM14_RS00690	23.831	0.82544	0.291945	2.82738	0.00469301	0.00927067	fimbrial protein BcfE
STM14_RS00695	34.4839	0.495279	0.254924	1.94285	0.0520346	0.0809957	fimbrial protein BcfF
STM14_RS00700	41.6674	0.208353	0.249146	0.836266	0.403005	0.482658	pili/flagellar-assembly chaperone
STM14_RS00705	97.5465	0.717954	0.194177	3.69742	0.000217805	0.000550948	DsbA family protein
STM14_RS00710	25.8901	1.32935	0.341335	3.89456	9.83762e-05	0.00026572	hypothetical protein
STM14_RS00715	3.87341	1.4562	0.693294	2.10041	0.0356932	0.0578184	transcriptional regulator
STM14_RS00720	15.8188	0.999832	0.469395	2.13004	0.0331681	0.0542715	LysR family transcriptional regulator
STM14_RS00725	1.53769	-0.363191	0.871698	-0.416648	0.676936	0.735018	transcriptional regulator
STM14_RS00730	96.9317	1.78176	0.226643	7.86151	3.79528e-15	2.86901e-14	aryl-sulfate sulfotransferase
STM14_RS00735	106.361	0.802014	0.202147	3.96748	7.26366e-05	0.000201178	bifunctional metallophosphatase/5'-nucleotidase
STM14_RS00740	4.16406	1.3024	0.665894	1.95587	0.0504806	0.0789525	hypothetical protein
STM14_RS00745	122.234	-0.171157	0.196124	-0.872698	0.382828	0.462239	sulfatase-like hydrolase/transferase
STM14_RS00750	77.0756	0.83956	0.206725	4.06125	4.88111e-05	0.000139752	anaerobic sulfatase maturase
STM14_RS00755	60.0214	1.64093	0.237088	6.92118	4.47902e-12	2.76156e-11	hypothetical protein
STM14_RS00760	181.097	1.33865	0.138972	9.63251	5.82904e-22	6.34271e-21	aryl-sulfate sulfotransferase
STM14_RS00765	1390.43	-1.24831	0.10513	-11.8739	1.61729e-32	2.60873e-31	Na+/H+ antiporter NhaA
STM14_RS00770	762.63	-1.08578	0.115368	-9.41138	4.89657e-21	5.10961e-20	transcriptional activator NhaR
STM14_RS00775	125.665	-0.604198	0.208943	-2.89169	0.00383181	0.00772262	glycoside hydrolase family 31 protein
STM14_RS00780	14.9257	-0.304455	0.447919	-0.679709	0.496689	0.572698	MFS transporter
STM14_RS00785	1114.94	-2.9607	0.158954	-18.6261	1.97403e-77	9.51899e-76	30S ribosomal protein S20
STM14_RS00790	7.0815	0.370519	0.561813	0.659506	0.509571	0.584609	YaaY family protein
STM14_RS00795	602.592	-2.02404	0.131088	-15.4403	8.76873e-54	2.52639e-52	bifunctional riboflavin kinase/FAD synthetase
STM14_RS00800	3408.41	-2.06575	0.1406	-14.6924	7.2141e-49	1.85662e-47	isoleucine--tRNA ligase
STM14_RS00805	592.143	-1.62171	0.159393	-10.1743	2.58248e-24	3.10507e-23	lipoprotein signal peptidase
STM14_RS00810	494.524	-0.780865	0.207683	-3.75988	0.000169994	0.000438728	FKBP-type peptidyl-prolyl cis-trans isomerase
STM14_RS00815	653.84	-0.367783	0.172608	-2.13075	0.0331101	0.0542092	4-hydroxy-3-methylbut-2-enyl diphosphate reductase
STM14_RS00820	249.403	-0.179863	0.137139	-1.31154	0.189675	0.253177	nitrite reductase
STM14_RS00825	504.103	0.402596	0.188229	2.13886	0.0324473	0.0532382	ribonucleoside hydrolase RihC
STM14_RS00830	137.044	0.523009	0.151547	3.45114	0.000558222	0.00131072	response regulator
STM14_RS00835	86.3865	0.908943	0.228747	3.97358	7.0801e-05	0.000196689	sensor histidine kinase
STM14_RS00840	19.1154	0.149845	0.341606	0.43865	0.660915	0.721901	oxalacetate decarboxylase subunit beta
STM14_RS00845	26.9496	-0.376123	0.312695	-1.20284	0.229036	0.297988	sodium-extruding oxaloacetate decarboxylase subunit alpha
STM14_RS00850	3.35063	-0.818187	0.693521	-1.17976	0.238097	0.308375	oxaloacetate decarboxylase subunit gamma
STM14_RS00855	9.77485	0.175838	0.437863	0.401582	0.687991	0.744376	citrate/sodium symporter CitN
STM14_RS00860	27.5529	-0.223335	0.301652	-0.740373	0.459074	0.538134	[citrate (pro-3S)-lyase] ligase
STM14_RS00865	3.66184	0.218363	0.631193	0.345953	0.729378	0.780309	citrate lyase acyl carrier protein
STM14_RS00870	20.5502	-1.04663	0.358185	-2.92205	0.00347734	0.0070579	citrate (pro-3S)-lyase subunit beta
STM14_RS00875	45.0492	-0.943181	0.23795	-3.96379	7.377e-05	0.000203947	citrate lyase subunit alpha
STM14_RS00880	13.3628	-0.782359	0.377472	-2.07263	0.0382067	0.0615418	citrate lyase holo-[acyl-carrier protein] synthase
STM14_RS00885	35.3755	0.179984	0.270542	0.665271	0.505877	0.580812	triphosphoribosyl-dephospho-CoA synthase CitG
STM14_RS00890	382.171	-0.390937	0.139069	-2.8111	0.00493725	0.00969877	4-hydroxy-tetrahydrodipicolinate reductase
STM14_RS00900	3215.59	-4.78821	0.22839	-20.965	1.36808e-97	9.64177e-96	glutamine-hydrolyzing carbamoyl-phosphate synthase small subunit
STM14_RS00905	7472.71	-4.79459	0.196995	-24.3387	7.64106e-131	8.1404e-129	carbamoyl-phosphate synthase large subunit
STM14_RS00910	122.853	-0.169063	0.288846	-0.585306	0.558342	0.629216	IS200/IS605-like element IS200F family transposase
STM14_RS00915	33.408	-0.772307	0.317813	-2.43006	0.0150961	0.0267526	carnitine metabolism transcriptional regulator CaiF
STM14_RS00920	41.9437	0.570171	0.257422	2.21493	0.0267651	0.0449619	carnitine operon protein CaiE
STM14_RS00925	73.5849	0.559881	0.183502	3.05109	0.0022801	0.0047782	crotonobetainyl-CoA hydratase
STM14_RS00930	140.327	0.718683	0.179886	3.99522	6.46335e-05	0.000180761	crotonobetaine/carnitine-CoA ligase
STM14_RS00935	106.788	0.269427	0.182801	1.47388	0.140514	0.194705	L-carnitine CoA-transferase
STM14_RS00940	65.1749	-0.503406	0.19659	-2.56068	0.0104467	0.0191501	crotonobetainyl-CoA dehydrogenase
STM14_RS00945	13.6983	-0.523459	0.417689	-1.25323	0.210123	0.276358	L-carnitine/gamma-butyrobetaine antiport BCCT transporter
STM14_RS00955	9.91308	-1.12634	0.482155	-2.33606	0.0194881	0.0338163	electron transfer flavoprotein FixA
STM14_RS00960	12.479	-1.0006	0.443415	-2.25658	0.0240343	0.0408085	electron transfer flavoprotein subunit alpha/FixB family protein
STM14_RS00965	25.3351	0.182541	0.277807	0.65708	0.51113	0.585811	FAD-dependent oxidoreductase
STM14_RS00970	6.37098	0.81768	0.531646	1.53802	0.124044	0.174953	ferredoxin-like protein FixX
STM14_RS00975	97.5336	0.711593	0.180581	3.94057	8.12875e-05	0.000222847	MFS transporter
STM14_RS00980	30.5343	0.382108	0.314065	1.21665	0.223737	0.292422	YgdI/YgdR family lipoprotein
STM14_RS00985	55.1398	1.62104	0.243218	6.66498	2.64697e-11	1.54272e-10	hypothetical protein
STM14_RS00990	57.9023	-0.168535	0.309125	-0.545198	0.585617	0.65432	DUF1471 domain-containing protein
STM14_RS01000	118.849	0.979955	0.205014	4.77995	1.7534e-06	6.18036e-06	sulfatase-like hydrolase/transferase
STM14_RS01005	65.6625	0.0541796	0.203834	0.265802	0.790392	0.831936	glutathione-regulated potassium-efflux system oxidoreductase KefF
STM14_RS01010	152.826	0.110225	0.160997	0.68464	0.493571	0.570427	glutathione-regulated potassium-efflux system protein KefC
STM14_RS01015	230.247	-1.23521	0.196556	-6.28424	3.2947e-10	1.72887e-09	type 3 dihydrofolate reductase
STM14_RS01020	445.759	0.0879671	0.163955	0.536531	0.591592	0.658911	bis(5'-nucleosyl)-tetraphosphatase (symmetrical)
STM14_RS01025	329.105	0.149535	0.1925	0.776804	0.437274	0.516676	Co2+/Mg2+ efflux protein ApaG
STM14_RS01030	798.627	-0.553557	0.15593	-3.55004	0.000385171	0.000937051	16S rRNA (adenine(1518)-N(6)/adenine(1519)-N(6))- dimethyltransferase RsmA
STM14_RS01035	748.635	-0.593237	0.155098	-3.82491	0.000130821	0.000344222	4-hydroxythreonine-4-phosphate dehydrogenase PdxA
STM14_RS01040	1564.06	-0.473211	0.18103	-2.61399	0.00894911	0.0166785	peptidylprolyl isomerase SurA
STM14_RS01045	2501.22	-0.505238	0.162312	-3.11276	0.00185344	0.00395435	LPS assembly protein LptD
STM14_RS01050	366.578	-0.0923011	0.132479	-0.696721	0.485977	0.563183	co-chaperone DjlA
STM14_RS01055	309.621	-1.26614	0.134741	-9.39682	5.62385e-21	5.85519e-20	bifunctional tRNA pseudouridine(32) synthase/23SrRNA pseudouridine(746) synthase RluA
STM14_RS01060	1013.01	-2.16474	0.151374	-14.3006	2.16898e-46	5.1217e-45	RNA polymerase-associated protein RapA
STM14_RS01065	317.122	1.15999	0.219661	5.28082	1.28609e-07	5.13205e-07	DNA polymerase II
STM14_RS01070	57.7955	1.64609	0.248009	6.63724	3.19615e-11	1.84635e-10	YdcF family protein
STM14_RS01075	12.4811	1.15342	0.419507	2.74947	0.00596916	0.0116015	DUF4751 family protein
STM14_RS01080	19.6264	1.00492	0.333923	3.00944	0.00261731	0.00543266	L-ribulose-5-phosphate 4-epimerase
STM14_RS01085	24.9204	0.679973	0.298083	2.28116	0.0225392	0.0385701	L-arabinose isomerase
STM14_RS01090	25.8468	-0.909147	0.311832	-2.9155	0.00355119	0.00720142	ribulokinase
STM14_RS01095	256.482	0.460129	0.192855	2.38588	0.0170385	0.0298027	arabinose operon transcriptional regulator AraC
STM14_RS01100	159.333	-0.541751	0.205298	-2.63885	0.00831879	0.0156954	DedA family protein
STM14_RS01105	254.816	-0.540293	0.140424	-3.84758	0.000119289	0.000316607	thiamine ABC transporter ATP-binding protein ThiQ
STM14_RS01110	804.648	-0.865441	0.148879	-5.81304	6.13487e-09	2.80758e-08	thiamine/thiamine pyrophosphate ABC transporter permease ThiP
STM14_RS01115	1239.31	-0.431261	0.19032	-2.26597	0.0234531	0.0399401	thiamine ABC transporter substrate binding subunit
STM14_RS01120	227.401	-0.0821281	0.150448	-0.545889	0.585142	0.653949	HTH-type transcriptional regulator SgrR
STM14_RS01125	85.0536	-1.24031	0.34261	-3.62018	0.000294393	0.000728982	glucose uptake inhibitor SgrT
STM14_RS01130	210.856	-0.416052	0.169975	-2.44772	0.0143762	0.0255988	3-isopropylmalate dehydratase small subunit
STM14_RS01135	468.794	-0.378653	0.141575	-2.67457	0.00748243	0.0142524	3-isopropylmalate dehydratase large subunit
STM14_RS01140	326.167	-0.435592	0.167158	-2.60587	0.00916425	0.0170587	3-isopropylmalate dehydrogenase
STM14_RS01145	375.651	0.502533	0.16369	3.07002	0.00214041	0.00452062	2-isopropylmalate synthase
STM14_RS01150	20.7015	-0.602749	0.446922	-1.34867	0.177444	0.238588	leu operon leader peptide
STM14_RS01155	36.5973	1.39568	0.313656	4.44971	8.59862e-06	2.75264e-05	transcriptional regulator LeuO
STM14_RS01160	728.211	-0.456826	0.120464	-3.79222	0.000149308	0.000388402	acetolactate synthase 3 large subunit
STM14_RS01165	247.653	-0.33099	0.142965	-2.31518	0.0206029	0.035589	acetolactate synthase small subunit
STM14_RS01170	510.549	-0.715581	0.132621	-5.39567	6.82702e-08	2.81246e-07	catabolite repressor/activator
STM14_RS01175	500.053	-0.233187	0.168749	-1.38186	0.167016	0.226227	division/cell wall cluster transcriptional repressor MraZ
STM14_RS01180	945.987	-0.0769952	0.155389	-0.4955	0.620247	0.685159	16S rRNA (cytosine(1402)-N(4))-methyltransferaseRsmH
STM14_RS01185	334.105	0.107461	0.175582	0.612027	0.54052	0.611993	cell division protein FtsL
STM14_RS01190	880.757	0.211692	0.151466	1.39762	0.162228	0.221049	peptidoglycan glycosyltransferase FtsI
STM14_RS01195	1059.85	-0.623573	0.152641	-4.08522	4.40353e-05	0.000127111	UDP-N-acetylmuramoyl-L-alanyl-D-glutamate--2, 6-diaminopimelate ligase
STM14_RS01200	1083.23	-0.877895	0.115556	-7.59714	3.02749e-14	2.15691e-13	UDP-N-acetylmuramoyl-tripeptide--D-alanyl-D- alanine ligase
STM14_RS01205	794.514	-0.880551	0.138671	-6.34992	2.15434e-10	1.15023e-09	phospho-N-acetylmuramoyl-pentapeptide- transferase
STM14_RS01210	1134.89	-0.720616	0.132099	-5.45511	4.89423e-08	2.03822e-07	UDP-N-acetylmuramoyl-L-alanine--D-glutamate ligase
STM14_RS01215	727.038	-0.653258	0.142604	-4.58094	4.62895e-06	1.5422e-05	cell division protein FtsW
STM14_RS01220	735.189	-0.732561	0.13391	-5.47054	4.48666e-08	1.8736e-07	undecaprenyldiphospho-muramoylpentapeptide beta-N-acetylglucosaminyltransferase
STM14_RS01225	1133.24	-0.795965	0.113588	-7.00745	2.42699e-12	1.5272e-11	UDP-N-acetylmuramate--L-alanine ligase
STM14_RS01230	810.994	-0.700183	0.136569	-5.12697	2.94443e-07	1.12779e-06	D-alanine--D-alanine ligase
STM14_RS01235	436.669	-0.581415	0.16551	-3.51287	0.000443298	0.00106545	cell division protein FtsQ
STM14_RS01240	1040.59	-0.511706	0.135792	-3.76831	0.000164359	0.000424664	cell division protein FtsA
STM14_RS01245	3105.79	-0.116902	0.245812	-0.475573	0.634379	0.697071	cell division protein FtsZ
STM14_RS01250	3996.56	0.257909	0.280952	0.917981	0.358629	0.437984	UDP-3-O-acyl-N-acetylglucosamine deacetylase
STM14_RS01255	294.902	-0.435062	0.15009	-2.89867	0.00374753	0.0075828	secA regulator SecM
STM14_RS01260	1920.91	-1.66643	0.102146	-16.3143	7.81419e-60	2.6714e-58	preprotein translocase subunit SecA
STM14_RS01265	55.6087	-0.444305	0.243306	-1.82612	0.067832	0.102554	8-oxo-dGTP diphosphatase MutT
STM14_RS01275	129.015	-0.226166	0.157892	-1.43241	0.152027	0.208577	DNA gyrase inhibitor YacG
STM14_RS01280	550.542	-0.483315	0.148667	-3.251	0.00115001	0.00253768	cell division protein ZapD
STM14_RS01285	252.809	-0.902208	0.129548	-6.96427	3.30108e-12	2.05187e-11	dephospho-CoA kinase
STM14_RS01290	7793.97	1.70422	0.305894	5.57129	2.52866e-08	1.08973e-07	GMP reductase
STM14_RS01295	175.153	2.76411	0.209975	13.164	1.41373e-39	2.81578e-38	protein transport protein HofC
STM14_RS01300	16.8741	0.392228	0.347359	1.12917	0.258826	0.332124	type II secretion system protein GspE
STM14_RS01305	6.43534	-0.54873	0.518298	-1.05871	0.28973	0.365433	prepilin peptidase-dependent pilin
STM14_RS01310	429.635	-0.322763	0.117848	-2.73881	0.00616622	0.0119541	carboxylating nicotinate-nucleotide diphosphorylase
STM14_RS01315	389.199	1.24433	0.229326	5.42603	5.76203e-08	2.38445e-07	1,6-anhydro-N-acetylmuramyl-L-alanine amidase AmpD
STM14_RS01320	398.232	1.18926	0.153471	7.74909	9.25506e-15	6.79446e-14	beta-lactamase regulator AmpE
STM14_RS01325	125.049	1.10696	0.164257	6.7392	1.59265e-11	9.40194e-11	family 43 glycosylhydrolase
STM14_RS01330	49.9155	1.90426	0.311513	6.11293	9.78161e-10	4.8706e-09	MFS transporter
STM14_RS01335	587.087	0.589522	0.186704	3.15753	0.00159113	0.00342365	aromatic amino acid transporter AroP
STM14_RS01340	394.013	-0.63596	0.341011	-1.86493	0.0621917	0.0948403	pyruvate dehydrogenase complex transcriptional repressor PdhR
STM14_RS01345	5616.18	-1.2426	0.387581	-3.20605	0.00134571	0.00293836	pyruvate dehydrogenase (acetyl-transferring), homodimeric type
STM14_RS01350	3179.45	-1.47993	0.390689	-3.788	0.000151864	0.000394158	pyruvate dehydrogenase complex dihydrolipoyllysine-residue acetyltransferase
STM14_RS01355	7041.08	0.572661	0.37564	1.52449	0.127386	0.178949	dihydrolipoyl dehydrogenase
STM14_RS01360	12.9405	0.499772	0.413914	1.20743	0.227266	0.296274	outer membrane protein
STM14_RS01365	25.4549	0.84879	0.357591	2.37364	0.0176139	0.0307505	DUF2950 family protein
STM14_RS01370	112.984	0.407474	0.202361	2.0136	0.0440518	0.0698516	DUF3300 domain-containing protein
STM14_RS01375	9328.37	0.942301	0.2868	3.28557	0.00101776	0.002271	bifunctional aconitate hydratase 2/2-methylisocitrate dehydratase
STM14_RS01380	401.959	1.18094	0.590302	2.00056	0.0454396	0.0718285	HNH endonuclease
STM14_RS01385	561.442	1.83637	0.315443	5.82156	5.83011e-09	2.67077e-08	YacL family protein
STM14_RS01390	55.6193	1.51059	0.237152	6.36974	1.89345e-10	1.01687e-09	2-keto-3-deoxygluconate permease 1
STM14_RS01395	92.2521	0.650428	0.185184	3.51233	0.000444189	0.00106703	D-threonate kinase
STM14_RS01400	163.685	0.440106	0.20368	2.16077	0.030713	0.0507563	D-threonate 4-phosphate dehydrogenase
STM14_RS01405	346.017	0.0892143	0.16376	0.544787	0.5859	0.654476	DeoR/GlpR transcriptional regulator
STM14_RS01410	677.769	-1.79712	0.126813	-14.1714	1.37729e-45	3.20273e-44	adenosylmethionine decarboxylase
STM14_RS01415	707.304	-2.49784	0.119999	-20.8155	3.13269e-96	2.17437e-94	polyamine aminopropyltransferase
STM14_RS01420	169.644	0.930647	0.147372	6.31493	2.70276e-10	1.42972e-09	YacC family pilotin-like protein
STM14_RS01425	330.207	-0.473344	0.223669	-2.11627	0.0343215	0.0560124	multicopper oxidase CueO
STM14_RS01430	933.402	1.76248	0.231703	7.60667	2.81259e-14	2.01006e-13	pyrroloquinoline quinone-dependent dehydrogenase
STM14_RS01435	445.785	-1.94571	0.125112	-15.5517	1.54818e-54	4.48875e-53	hypoxanthine phosphoribosyltransferase
STM14_RS01440	880.966	-0.35389	0.168031	-2.10611	0.0351951	0.0571937	carbonate dehydratase
STM14_RS01445	376.799	0.0968956	0.174787	0.554363	0.57933	0.648878	ABC transporter ATP-binding protein
STM14_RS01450	281.845	0.1435	0.126405	1.13524	0.256276	0.329221	ABC transporter permease
STM14_RS01455	146.264	0.32959	0.169735	1.9418	0.0521617	0.081166	fimbrial protein
STM14_RS01460	44.6691	-0.238257	0.236651	-1.00679	0.314037	0.39167	fimbrial outer membrane usher protein
STM14_RS01465	18.8055	0.700189	0.35699	1.96137	0.049836	0.0781043	fimbria/pilus periplasmic chaperone
STM14_RS01470	63.0955	0.630292	0.213042	2.95854	0.00309102	0.00634122	fimbrial protein
STM14_RS01475	38.8945	-0.443385	0.35005	-1.26663	0.205287	0.271092	PTS sugar transporter subunit IIA
STM14_RS01480	275.998	0.0437749	0.131428	0.33307	0.739081	0.787929	polysaccharide deacetylase family protein
STM14_RS01485	745.234	0.0518299	0.227009	0.228317	0.8194	0.856807	aspartate 1-decarboxylase
STM14_RS01490	639.164	-1.7712	0.133112	-13.306	2.13533e-40	4.36695e-39	pantoate--beta-alanine ligase
STM14_RS01495	452.807	-1.70641	0.138359	-12.3332	6.00328e-35	1.04567e-33	3-methyl-2-oxobutanoate hydroxymethyltransferase
STM14_RS01500	198.51	-1.5425	0.179239	-8.60584	7.57593e-18	6.60665e-17	2-amino-4-hydroxy-6- hydroxymethyldihydropteridine diphosphokinase
STM14_RS01505	963.789	-1.87216	0.13122	-14.2674	3.49596e-46	8.17092e-45	polynucleotide adenylyltransferase PcnB
STM14_RS01510	187.673	-1.54795	0.184819	-8.37553	5.49747e-17	4.6209e-16	tRNA glutamyl-Q(34) synthetase GluQRS
STM14_RS01515	1458.19	-0.386395	0.278849	-1.38568	0.165845	0.224841	RNA polymerase-binding protein DksA
STM14_RS01520	329.604	0.555394	0.144449	3.84491	0.000120598	0.000319896	DNA/RNA nuclease SfsA
STM14_RS01525	119.652	0.320616	0.180891	1.77242	0.0763243	0.113952	RNA 2',3'-cyclic phosphodiesterase
STM14_RS01530	631.717	-0.372267	0.151538	-2.45659	0.0140263	0.0250505	ATP-dependent helicase HrpB
STM14_RS01535	1895.67	-0.0391274	0.15684	-0.249473	0.802995	0.841959	bifunctional glycosyl transferase/transpeptidase
STM14_RS01540	636.797	-0.417777	0.1407	-2.96928	0.00298494	0.00613459	ferrichrome porin FhuA
STM14_RS01545	83.2027	-0.392329	0.199393	-1.96762	0.0491118	0.0770483	Fe3+-hydroxamate ABC transporter ATP-binding protein FhuC
STM14_RS01550	44.662	-0.771707	0.241689	-3.19298	0.00140815	0.00306889	Fe(3+)-hydroxamate ABC transporter substrate-binding protein FhuD
STM14_RS01555	78.9652	-0.382668	0.242066	-1.58084	0.113914	0.162769	Fe(3+)-hydroxamate ABC transporter permease FhuB
STM14_RS01560	15.12	-1.26716	0.427609	-2.96335	0.00304309	0.00625129	fimbrial major subunit StfA
STM14_RS01565	48.5106	0.993087	0.253763	3.91344	9.09912e-05	0.000246938	fimbrial biogenesis outer membrane usher protein
STM14_RS01570	9.8175	1.21347	0.525452	2.30938	0.0209224	0.0360592	fimbrial chaperone StfD
STM14_RS01575	7.49639	1.28524	0.521116	2.46632	0.0136511	0.0244185	fimbrial protein
STM14_RS01580	11.5994	1.685	0.481266	3.50119	0.000463184	0.00110859	fimbrial minor subunit StfF
STM14_RS01585	11.2508	1.37252	0.432789	3.17134	0.00151739	0.00328506	fimbrial protein
STM14_RS01590	75.5146	1.12103	0.212128	5.28467	1.25929e-07	5.03387e-07	DUF2544 domain-containing protein
STM14_RS01595	1237.77	-0.447408	0.156571	-2.85753	0.00426946	0.00851847	glutamate-1-semialdehyde 2,1-aminomutase
STM14_RS01600	169.136	-1.7002	0.160424	-10.5981	3.03985e-26	3.99013e-25	H(+)/Cl(-) exchange transporter ClcA
STM14_RS01605	486.879	0.357034	0.208788	1.71003	0.087261	0.128246	iron-sulfur cluster insertion protein ErpA
STM14_RS01610	322.178	-0.046876	0.182053	-0.257485	0.796804	0.837001	TRIC cation channel family protein
STM14_RS01615	267.809	-0.889172	0.131861	-6.74325	1.54881e-11	9.16682e-11	vitamin B12 ABC transporter substrate-binding protein BtuF
STM14_RS01620	492.433	-1.02303	0.114225	-8.95627	3.35842e-19	3.15265e-18	5'-methylthioadenosine/S-adenosylhomocysteine nucleosidase
STM14_RS01625	439.795	1.34049	0.154939	8.65171	5.0735e-18	4.4955e-17	dGTPase
STM14_RS01630	1373.33	0.06851	0.161951	0.42303	0.672273	0.73169	serine endoprotease DegP
STM14_RS01635	103.207	-0.681567	0.230703	-2.95431	0.00313369	0.00641154	DNA-binding transcriptional regulator CdaR
STM14_RS01640	307.632	-0.746967	0.131684	-5.67241	1.40804e-08	6.19617e-08	DUF3461 family protein
STM14_RS01645	245.9	0.308368	0.151427	2.03642	0.0417086	0.0665507	MHS family MFS transporter
STM14_RS01650	1310.67	-0.550105	0.180292	-3.05119	0.00227938	0.0047782	2,3,4,5-tetrahydropyridine-2,6-dicarboxylate N-succinyltransferase
STM14_RS01655	628.893	-0.390144	0.120907	-3.22682	0.00125175	0.0027463	bifunctional uridylyltransferase/uridylyl-removing protein GlnD
STM14_RS01660	687.331	-0.481997	0.176407	-2.73231	0.00628928	0.0121617	type I methionyl aminopeptidase
STM14_RS01665	7935.14	-2.80239	0.245528	-11.4138	3.56942e-30	5.24087e-29	30S ribosomal protein S2
STM14_RS01670	3778.67	-3.50802	0.0920631	-38.1045	0	0	elongation factor Ts
STM14_RS01675	1427.02	-1.91669	0.165524	-11.5796	5.22979e-31	7.95936e-30	UMP kinase
STM14_RS01680	1261.95	-1.17122	0.128853	-9.08956	9.94442e-20	9.57046e-19	ribosome recycling factor
STM14_RS01685	580.384	-0.897603	0.147214	-6.09727	1.07893e-09	5.34334e-09	1-deoxy-D-xylulose-5-phosphate reductoisomerase
STM14_RS01690	453.157	-1.67581	0.138111	-12.1338	6.9959e-34	1.15698e-32	(2E,6E)-farnesyl-diphosphate-specific ditrans,polycis-undecaprenyl-diphosphate synthase
STM14_RS01695	471.007	-1.25764	0.126174	-9.96748	2.11528e-23	2.47197e-22	phosphatidate cytidylyltransferase
STM14_RS01700	1099.78	-1.28226	0.109089	-11.7543	6.71046e-32	1.05276e-30	sigma E protease regulator RseP
STM14_RS01705	4236.47	-1.5511	0.128675	-12.0544	1.8392e-33	3.00907e-32	outer membrane protein assembly factor BamA
STM14_RS01710	1760.48	-1.11702	0.196771	-5.67677	1.37262e-08	6.05196e-08	molecular chaperone Skp
STM14_RS01715	1457.76	-1.15717	0.133871	-8.64392	5.43182e-18	4.78522e-17	UDP-3-O-(3-hydroxymyristoyl)glucosamine N-acyltransferase
STM14_RS01720	643.519	-1.87826	0.11228	-16.7283	8.14816e-63	2.91615e-61	3-hydroxyacyl-ACP dehydratase FabZ
STM14_RS01725	1092.8	-1.82638	0.119852	-15.2386	1.96053e-52	5.44315e-51	acyl-ACP--UDP-N-acetylglucosamine O-acyltransferase
STM14_RS01730	503.309	-1.76558	0.152426	-11.5832	5.0138e-31	7.65608e-30	lipid-A-disaccharide synthase
STM14_RS01735	189.907	-1.66192	0.180875	-9.18823	3.99358e-20	3.92588e-19	ribonuclease HII
STM14_RS01740	1526.25	-1.80459	0.118819	-15.1877	4.26606e-52	1.1577e-50	DNA polymerase III subunit alpha
STM14_RS01745	1091.21	-1.56774	0.15361	-10.2059	1.86494e-24	2.25417e-23	acetyl-CoA carboxylase carboxyl transferase subunit alpha
STM14_RS01750	198.828	-0.572638	0.136313	-4.20091	2.65846e-05	7.96494e-05	chitinase
STM14_RS01755	838.448	0.471328	0.13678	3.44588	0.000569196	0.0013358	lysine decarboxylase LdcC
STM14_RS01760	222.912	0.438901	0.140666	3.12017	0.00180747	0.00386375	VOC family protein
STM14_RS01765	501.192	0.331534	0.11246	2.94803	0.00319811	0.00652876	tRNA lysidine(34) synthetase TilS
STM14_RS01770	493.879	1.3042	0.21789	5.98557	2.15627e-09	1.02574e-08	Rho-binding antiterminator
STM14_RS01775	394.83	1.10351	0.299889	3.67973	0.000233485	0.000588011	YaeP family protein
STM14_RS01780	175.21	-0.18812	0.14654	-1.28375	0.199231	0.264238	YaeQ family protein
STM14_RS01785	174.354	-0.313283	0.138527	-2.26153	0.0237264	0.0403454	aminoacyl-tRNA hydrolase
STM14_RS01790	340.157	-0.726567	0.147355	-4.93073	8.19234e-07	3.00955e-06	envelope stress response activation lipoprotein NlpE
STM14_RS01795	2047.93	-2.13793	0.108874	-19.6368	7.49309e-86	4.29073e-84	proline--tRNA ligase
STM14_RS01800	416.842	-0.0515011	0.188477	-0.273249	0.784662	0.82709	tRNA (N6-threonylcarbamoyladenosine(37)-N6)-methyltransferase TrmO
STM14_RS01805	511.212	0.140174	0.214326	0.654022	0.513098	0.587078	Rcs stress response system protein RcsF
STM14_RS01810	1425.73	0.136037	0.207716	0.654922	0.512518	0.586962	methionine ABC transporter substrate-binding lipoprotein MetQ
STM14_RS01815	263.318	-0.570392	0.268368	-2.12541	0.0335521	0.0548544	methionine ABC transporter permease MetI
STM14_RS01820	351.371	-1.03025	0.172756	-5.96358	2.46769e-09	1.16974e-08	methionine ABC transporter ATP-binding protein MetN
STM14_RS01825	328.67	0.29682	0.160228	1.85249	0.0639561	0.0972396	D-glycero-beta-D-manno-heptose 1,7-bisphosphate 7-phosphatase
STM14_RS01860	758.701	1.73787	0.188956	9.19718	3.67478e-20	3.63589e-19	2,5-didehydrogluconate reductase DkgB
STM14_RS01865	182.222	1.35369	0.205935	6.57338	4.91847e-11	2.78167e-10	LysR family transcriptional regulator
STM14_RS01870	175.566	2.26914	0.176406	12.8631	7.25889e-38	1.39134e-36	MFS transporter
STM14_RS01875	478.194	0.503753	0.151515	3.32476	0.000884932	0.00200092	endonuclease/exonuclease/phosphatase family protein
STM14_RS01880	222.023	1.1611	0.174385	6.65825	2.77099e-11	1.60886e-10	class I SAM-dependent methyltransferase
STM14_RS01885	1038.47	-2.12624	0.141363	-15.041	3.95383e-51	1.05921e-49	murein transglycosylase D
STM14_RS01890	157.709	0.158608	0.181628	0.873259	0.382522	0.462113	hydroxyacylglutathione hydrolase
STM14_RS01895	171.716	0.281599	0.142389	1.97768	0.0479648	0.0753521	class I SAM-dependent methyltransferase
STM14_RS01900	145.638	-0.132107	0.182972	-0.722006	0.470291	0.548473	ribonuclease HI
STM14_RS01905	513.092	0.547246	0.159055	3.4406	0.000580425	0.00135937	DNA polymerase III subunit epsilon
STM14_RS01915	117.617	1.11298	0.209767	5.30578	1.12195e-07	4.52434e-07	ImpA family type VI secretion system protein
STM14_RS01920	33.2889	-0.121373	0.297451	-0.408045	0.683241	0.740461	type VI secretion system baseplate subunit TssG
STM14_RS01925	87.3698	0.139922	0.204575	0.683965	0.493997	0.570457	type VI secretion system baseplate subunit TssF
STM14_RS01930	36.8126	0.484525	0.251004	1.93034	0.0535642	0.0830943	type VI secretion system baseplate subunit TssE
STM14_RS01935	70.8477	0.383314	0.202334	1.89446	0.0581634	0.0893516	hypothetical protein
STM14_RS01940	26.0956	-0.135659	0.290743	-0.466595	0.64079	0.702767	type VI secretion system-associated protein TagK
STM14_RS01950	83.4324	-0.599406	0.181882	-3.29557	0.000982222	0.00220027	type VI secretion system ATPase TssH
STM14_RS01955	28.5838	0.056399	0.278254	0.202689	0.839378	0.873312	type VI secretion system contractile sheath small subunit
STM14_RS01960	98.4244	0.424606	0.210499	2.01714	0.0436805	0.0693589	type VI secretion system contractile sheath large subunit
STM14_RS01965	11.1902	1.04571	0.419326	2.49379	0.0126386	0.0227495	hypothetical protein
STM14_RS01970	6.48489	-1.55719	0.549055	-2.83612	0.00456651	0.00904418	type VI secretion system tube protein Hcp
STM14_RS01975	4.72693	-0.139801	0.671536	-0.20818	0.835088	0.869638	hypothetical protein
STM14_RS01980	4.11142	1.09075	0.700903	1.55621	0.119659	0.169601	hypothetical protein
STM14_RS01985	7.74688	-0.716152	0.46543	-1.53869	0.123881	0.174776	type VI secretion system tube protein Hcp
STM14_RS01990	3.59555	-1.00358	0.649751	-1.54456	0.122452	0.172974	type VI secretion system lipoprotein TssJ
STM14_RS01995	22.8002	-0.153873	0.308576	-0.498656	0.618022	0.68336	type VI secretion system baseplate subunit TssK
STM14_RS02000	34.2376	0.0621463	0.304445	0.20413	0.838252	0.872401	type VI secretion system protein TssL
STM14_RS02005	15.8147	1.05494	0.384242	2.74551	0.00604166	0.0117325	membrane protein
STM14_RS02010	4.5753	0.709299	0.656263	1.08081	0.27978	0.35428	Shiga toxin A subunit
STM14_RS02015	96.7597	-0.74045	0.187538	-3.94827	7.87193e-05	0.000216325	type VI secretion system membrane subunit TssM
STM14_RS02020	18.5085	-0.00354928	0.359837	-0.00986357	0.99213	0.993431	DUF2094 domain-containing protein
STM14_RS02025	20.1058	0.427013	0.328818	1.29863	0.194071	0.258217	DUF2195 family protein
STM14_RS02030	10.9393	1.18466	0.475026	2.49388	0.0126356	0.0227495	DUF2778 domain-containing protein
STM14_RS02035	84.4916	0.0798185	0.188867	0.422619	0.672573	0.731843	type VI secretion system tip protein VgrG
STM14_RS02040	25.6747	-0.123215	0.306769	-0.401653	0.687939	0.744376	DcrB-related protein
STM14_RS02045	222.709	0.607737	0.177107	3.43148	0.000600299	0.00139948	type IV secretion protein Rhs
STM14_RS02050	57.4114	1.36098	0.562516	2.41944	0.0155443	0.0274512	hypothetical protein
STM14_RS02055	164.02	1.18201	0.184405	6.40984	1.45675e-10	7.89748e-10	type IV secretion protein Rhs
STM14_RS02060	99.8977	2.37241	0.451108	5.25908	1.44782e-07	5.75734e-07	hypothetical protein
STM14_RS02065	7.54359	0.670263	0.784997	0.853842	0.393193	0.473132	hypothetical protein
STM14_RS02070	0.726479	0.825127	0.975408	0.84593	0.397592	0.477298	type I addiction module toxin, SymE family
STM14_RS02075	5.15804	0.654427	0.739264	0.885242	0.376026	0.455949	hypothetical protein
STM14_RS02095	22.5003	-0.273539	0.516383	-0.529721	0.596306	0.66335	Saf-pilin pilus formation protein SafA
STM14_RS02100	32.6101	-0.0224693	0.257315	-0.0873223	0.930415	0.947163	pili assembly chaperone PapD
STM14_RS02105	256.116	0.154081	0.151278	1.01853	0.308426	0.385722	fimbrial biogenesis outer membrane usher protein
STM14_RS02110	56.7386	0.24051	0.247844	0.970409	0.331842	0.410635	pilin structural protein SafD
STM14_RS02115	51.4018	0.891848	0.225486	3.95523	7.64623e-05	0.000210628	polysaccharide deacetylase family protein
STM14_RS02120	11.8698	0.605127	0.434744	1.39192	0.163948	0.223127	PerC family transcriptional regulator
STM14_RS02130	409.528	1.65502	0.33129	4.99567	5.86312e-07	2.17834e-06	LysR family transcriptional regulator
STM14_RS02135	53.0911	1.21681	0.268509	4.53175	5.84979e-06	1.91687e-05	hypothetical protein
STM14_RS02140	52.5226	0.44455	0.327322	1.35814	0.174418	0.234934	adhesin/invasin protein PagN
STM14_RS02145	126.913	0.767273	0.176925	4.33671	1.4463e-05	4.48882e-05	Spy/CpxP family protein refolding chaperone
STM14_RS02150	248.804	0.723802	0.157302	4.60136	4.19747e-06	1.40972e-05	amidohydrolase
STM14_RS02155	225.604	0.901214	0.178972	5.0355	4.76614e-07	1.79112e-06	acyl-CoA dehydrogenase FadE
STM14_RS02160	897.571	0.370288	0.152683	2.42521	0.0152996	0.0270713	D-sedoheptulose 7-phosphate isomerase
STM14_RS02165	572.258	0.4346	0.129476	3.35661	0.000789038	0.00180009	class II glutamine amidotransferase
STM14_RS02170	400.038	-0.80495	0.158196	-5.0883	3.61281e-07	1.36892e-06	murein L,D-transpeptidase
STM14_RS02175	241.196	1.11694	0.209727	5.32568	1.00574e-07	4.07365e-07	DNA polymerase IV
STM14_RS02180	142.59	0.518047	0.204963	2.52751	0.0114875	0.0208413	RNA ligase RtcB family protein
STM14_RS02185	79.5283	0.653569	0.210967	3.09798	0.00194847	0.00414006	peptide chain release factor H
STM14_RS02190	3004.25	0.0032997	0.206991	0.0159413	0.987281	0.990525	cytosol nonspecific dipeptidase
STM14_RS02195	514.177	-1.49358	0.213473	-6.99656	2.62323e-12	1.64648e-11	xanthine phosphoribosyltransferase
STM14_RS02200	1050.62	1.17329	0.240258	4.88344	1.04251e-06	3.7796e-06	esterase FrsA
STM14_RS02205	895.913	1.46862	0.241494	6.08138	1.19152e-09	5.86289e-09	sigma factor-binding protein Crl
STM14_RS02210	127.145	1.04932	0.188728	5.55999	2.69795e-08	1.15832e-07	phosphoporin PhoE
STM14_RS02215	539	-1.46815	0.138608	-10.5921	3.24367e-26	4.2455e-25	glutamate 5-kinase
STM14_RS02220	769.899	-0.813306	0.10598	-7.67412	1.6656e-14	1.20349e-13	glutamate-5-semialdehyde dehydrogenase
STM14_RS02230	49.9201	1.59536	0.252548	6.31705	2.66609e-10	1.41195e-09	IS3 family transposase
STM14_RS02245	138.195	0.174662	0.229773	0.76015	0.447165	0.526868	DUF1889 family protein
STM14_RS02250	9.53829	1.72695	0.487804	3.54026	0.000399739	0.000968892	MFS transporter
STM14_RS02255	53.1596	0.674751	0.223944	3.01304	0.00258645	0.00537593	3-isopropylmalate dehydratase large subunit
STM14_RS02260	50.8448	0.994625	0.262902	3.78326	0.000154789	0.000401069	3-isopropylmalate dehydratase small subunit
STM14_RS02265	55.9064	0.759852	0.225738	3.36608	0.000762439	0.00174375	fumarylacetoacetate hydrolase family protein
STM14_RS02270	122.209	1.48423	0.170707	8.69461	3.48013e-18	3.11377e-17	alpha/beta hydrolase
STM14_RS02275	159.678	0.710798	0.17363	4.09374	4.24471e-05	0.000122836	LysR family transcriptional regulator
STM14_RS02285	11.1521	2.43741	0.531072	4.58961	4.44067e-06	1.48378e-05	outer membrane protein
STM14_RS02290	71.3596	1.75882	0.205105	8.57522	9.88933e-18	8.54774e-17	fimbrial assembly chaperone
STM14_RS02295	137.834	1.73484	0.186393	9.30744	1.30945e-20	1.32128e-19	fimbrial usher protein StbD
STM14_RS02300	123.637	0.964333	0.17872	5.39579	6.82235e-08	2.81246e-07	fimbrial outer membrane usher protein
STM14_RS02305	4.26812	1.166	0.657754	1.7727	0.076278	0.113952	fimbrial chaperone
STM14_RS02310	2.70385	0.312287	0.7307	0.427381	0.669102	0.729077	type 1 fimbrial protein
STM14_RS02315	72.5503	1.67837	0.448023	3.74617	0.000179554	0.000462099	membrane protein
STM14_RS02325	157.028	1.59264	0.169962	9.37053	7.21666e-21	7.47953e-20	EAL domain-containing protein
STM14_RS02330	242.88	1.8718	0.218278	8.57532	9.88157e-18	8.54774e-17	transcriptional regulator
STM14_RS02335	100.291	1.35341	0.228661	5.91885	3.24205e-09	1.51241e-08	hypothetical protein
STM14_RS02340	14.911	3.37869	0.569131	5.93657	2.91053e-09	1.37031e-08	outer membrane beta-barrel protein
STM14_RS02345	13.6962	1.20175	0.484435	2.48071	0.0131119	0.023509	helix-turn-helix transcriptional regulator
STM14_RS02350	10.17	1.37541	0.565539	2.43203	0.0150145	0.0266285	membrane protein
STM14_RS02355	38.8605	0.476965	0.257766	1.85038	0.0642589	0.0975704	DUF4156 domain-containing protein
STM14_RS02360	21.0516	0.657598	0.3401	1.93354	0.0531693	0.0825376	multidrug efflux transporter outer membrane subunit MdsC
STM14_RS02365	47.7112	0.889079	0.244988	3.62908	0.000284438	0.000706238	multidrug efflux RND transporter permease subunit MdsB
STM14_RS02370	3.8997	0.851114	0.644233	1.32113	0.186459	0.249611	multidrug efflux RND transporter periplasmic adaptor subunit MdsA
STM14_RS02375	51.8947	0.261595	0.217788	1.20114	0.229696	0.298592	gold/copper-translocating P-type ATPase GolT
STM14_RS02380	66.0904	1.16499	0.21283	5.47383	4.40415e-08	1.8425e-07	Au(I) sensor transcriptional regulator GolS
STM14_RS02385	67.8726	1.64059	0.213497	7.68436	1.53765e-14	1.11364e-13	gold resistance metallochaperone GolB
STM14_RS02395	143.236	2.19035	0.185696	11.7954	4.12453e-32	6.56057e-31	MFS transporter
STM14_RS02400	694.13	-1.17485	0.168373	-6.97767	3.00106e-12	1.873e-11	site-specific DNA-methyltransferase
STM14_RS02405	932.703	-1.21779	0.116996	-10.4088	2.26034e-25	2.83689e-24	type III restriction-modification system endonuclease
STM14_RS02410	3.78949	0.317876	0.651323	0.488047	0.625516	0.689483	hypothetical protein
STM14_RS02415	44.4512	-0.817124	0.270101	-3.02526	0.00248423	0.0051799	cytochrome ubiquinol oxidase subunit I
STM14_RS02420	61.4304	0.17387	0.202717	0.857698	0.391059	0.471052	cytochrome d ubiquinol oxidase subunit II
STM14_RS02425	15.7533	1.41213	0.386326	3.65528	0.000256898	0.000643087	DUF2474 domain-containing protein
STM14_RS02430	139.976	0.688514	0.169116	4.07125	4.67619e-05	0.000134137	helix-turn-helix domain-containing protein
STM14_RS02435	107.444	0.696876	0.199669	3.49016	0.000482733	0.00115237	ferrioxamine B receptor FoxA
STM14_RS02440	55.3454	0.0119274	0.225954	0.0527869	0.957902	0.968686	LysE family transporter
STM14_RS02445	56.4864	0.866163	0.298971	2.89715	0.00376574	0.00761292	DUF1471 domain-containing protein
STM14_RS02450	58.25	0.769236	0.293851	2.61778	0.00885041	0.0165215	propionate catabolism operon regulatory protein PrpR
STM14_RS02455	30.8165	1.36628	0.397374	3.43829	0.000585407	0.00136942	methylisocitrate lyase
STM14_RS02460	68.1738	2.19431	0.231693	9.47075	2.77846e-21	2.95316e-20	2-methylcitrate synthase
STM14_RS02465	60.9653	1.59957	0.258282	6.19313	5.89799e-10	2.9888e-09	bifunctional 2-methylcitrate dehydratase/aconitate hydratase
STM14_RS02470	109.082	1.35312	0.195253	6.93011	4.20524e-12	2.59976e-11	propionate--CoA ligase
STM14_RS02475	948.399	0.0140429	0.185566	0.0756761	0.939677	0.954326	porphobilinogen synthase
STM14_RS02480	354.368	0.483389	0.146295	3.30422	0.000952428	0.00213876	autotransporter outer membrane beta-barrel domain-containing protein
STM14_RS02485	54.6844	1.12157	0.265418	4.22567	2.38232e-05	7.18934e-05	hydrogen peroxide resistance inhibitor IprA
STM14_RS02490	405.156	0.0987827	0.107004	0.923171	0.355918	0.435486	D-alanyl-D-alanine- carboxypeptidase/endopeptidase AmpH
STM14_RS02495	251.992	0.458337	0.150063	3.05431	0.00225581	0.0047403	peptide antibiotic transporter SbmA
STM14_RS02500	209.909	0.467456	0.143782	3.25115	0.0011494	0.00253754	surface-exposed outer membrane lipoprotein YaiW
STM14_RS02505	59.8206	1.21177	0.214933	5.6379	1.72137e-08	7.50294e-08	DUF2755 family protein
STM14_RS02510	68.1883	-0.081202	0.187991	-0.431945	0.665781	0.726004	DUF2754 family protein
STM14_RS02515	578.515	-2.18408	0.127824	-17.0867	1.86522e-65	7.12049e-64	D-alanine--D-alanine ligase
STM14_RS02520	27.9425	0.563911	0.27519	2.04916	0.040446	0.0648296	extensin family protein
STM14_RS02525	134.324	0.620937	0.160806	3.8614	0.000112738	0.000301139	multidrug efflux MFS transporter
STM14_RS02530	600.563	1.70693	0.221101	7.72014	1.162e-14	8.44941e-14	anti-adapter protein IraP
STM14_RS02535	34.6966	1.68032	0.312186	5.38245	7.34803e-08	3.01625e-07	phosphate starvation-inducible protein PsiF
STM14_RS02540	134.479	-0.0533775	0.153151	-0.348529	0.727443	0.778784	diguanylate cyclase AdrA
STM14_RS02545	530.63	-0.0674287	0.128616	-0.524265	0.600094	0.66627	pyrroline-5-carboxylate reductase
STM14_RS02550	56.7005	-1.33321	0.22774	-5.8541	4.79599e-09	2.21253e-08	YaiI/YqxD family protein
STM14_RS02555	202.706	-0.807055	0.142651	-5.65755	1.5355e-08	6.72479e-08	shikimate kinase AroL
STM14_RS02560	130.378	-0.187088	0.167047	-1.11997	0.262725	0.336373	hypothetical protein
STM14_RS02565	193.233	0.549913	0.147905	3.71801	0.000200797	0.000512451	AroM family protein
STM14_RS02570	235.055	0.443885	0.20609	2.15384	0.0312528	0.0515182	pyrimidine/purine nucleoside phosphorylase
STM14_RS02575	602.56	-0.15733	0.112542	-1.39797	0.162123	0.220972	recombination-associated protein RdgC
STM14_RS02580	225.437	0.0716448	0.16037	0.446748	0.655057	0.716527	fructokinase
STM14_RS02585	137.563	0.0522784	0.201005	0.260085	0.794798	0.835468	MFS transporter AraJ
STM14_RS02590	448.776	-1.33558	0.167786	-7.96003	1.71995e-15	1.32644e-14	exonuclease subunit SbcC
STM14_RS02595	205.6	-1.10389	0.167031	-6.60893	3.87116e-11	2.21672e-10	exonuclease subunit SbcD
STM14_RS02605	1157.13	0.347985	0.179661	1.9369	0.0527576	0.081954	phosphate response regulator transcription factor PhoB
STM14_RS02610	451.456	-0.147711	0.197535	-0.74777	0.454599	0.53439	phosphate regulon sensor histidine kinase PhoR
STM14_RS02615	745.176	-0.739863	0.106121	-6.9719	3.12696e-12	1.94628e-11	branched-chain amino acid transporter carrier protein BrnQ
STM14_RS02620	335.708	-2.51295	0.150926	-16.6502	3.01359e-62	1.07017e-60	proline-specific permease ProY
STM14_RS02625	128.382	-0.238829	0.198423	-1.20363	0.228731	0.297675	maltodextrin glucosidase
STM14_RS02630	2813.72	-0.800279	0.202809	-3.94597	7.94789e-05	0.000218281	peroxiredoxin
STM14_RS02635	161.769	0.13677	0.193789	0.705765	0.480334	0.557913	ACP phosphodiesterase
STM14_RS02640	226.454	-3.11244	0.196079	-15.8734	9.67872e-57	2.97572e-55	tRNA preQ1(34) S-adenosylmethionine ribosyltransferase-isomerase QueA
STM14_RS02645	658.767	-2.80339	0.142314	-19.6987	2.21298e-86	1.28325e-84	tRNA guanosine(34) transglycosylase Tgt
STM14_RS02650	700.205	-2.31771	0.159792	-14.5045	1.1338e-47	2.76274e-46	preprotein translocase subunit YajC
STM14_RS02655	2137.46	-2.62778	0.104499	-25.1465	1.54442e-139	1.91216e-137	protein translocase subunit SecD
STM14_RS02660	1214.97	-2.68013	0.0901235	-29.7384	2.45125e-194	7.01823e-192	protein translocase subunit SecF
STM14_RS02665	67.1665	-0.0592819	0.200264	-0.296019	0.767216	0.811755	VOC family protein
STM14_RS02670	52.0058	0.404394	0.25733	1.57149	0.116068	0.165434	YafY family transcriptional regulator
STM14_RS02675	263.215	0.0773532	0.139069	0.556221	0.578059	0.647613	HNH nuclease family protein
STM14_RS02685	418.555	-2.08708	0.180333	-11.5735	5.61559e-31	8.49011e-30	nucleoside-specific channel-forming protein Tsx
STM14_RS02690	117.562	0.775053	0.164886	4.70054	2.59475e-06	8.94397e-06	DUF3251 domain-containing protein
STM14_RS02695	538.76	0.466424	0.209061	2.23105	0.0256779	0.0433262	transcriptional regulator NrdR
STM14_RS02700	944.408	0.338541	0.203413	1.6643	0.0960518	0.139289	bifunctional diaminohydroxyphosphoribosylaminopyrimidine deaminase/5-amino-6-(5-phosphoribosylamino)uracil reductase RibD
STM14_RS02705	732.268	-0.349686	0.197114	-1.77403	0.0760586	0.113716	6,7-dimethyl-8-ribityllumazine synthase
STM14_RS02710	832.166	-0.58288	0.226347	-2.57516	0.0100194	0.0184629	transcription antitermination factor NusB
STM14_RS02715	424.729	-0.89759	0.131847	-6.80783	9.90844e-12	5.94896e-11	thiamine-phosphate kinase
STM14_RS02720	169.44	-0.866926	0.165868	-5.22659	1.72668e-07	6.79548e-07	phosphatidylglycerophosphatase A
STM14_RS02725	181.165	0.0634646	0.149133	0.425557	0.67043	0.730205	aldo/keto reductase
STM14_RS02730	1120.45	-0.536937	0.160137	-3.35298	0.000799455	0.00182113	1-deoxy-D-xylulose-5-phosphate synthase
STM14_RS02735	596.975	-0.393144	0.172825	-2.27481	0.0229173	0.0391002	(2E,6E)-farnesyl diphosphate synthase
STM14_RS02740	196.932	-0.0601464	0.170283	-0.353215	0.723927	0.775564	exodeoxyribonuclease VII small subunit
STM14_RS02745	520.161	-2.61842	0.17776	-14.73	4.1344e-49	1.07004e-47	tRNA 4-thiouridine(8) synthase ThiI
STM14_RS02750	37.2885	-0.629289	0.278764	-2.25743	0.0239814	0.0407338	2-aminoethylphosphonate ABC transport system, membrane component PhnV
STM14_RS02755	13.4761	0.742776	0.386875	1.91994	0.0548657	0.0848548	2-aminoethylphosphonate ABC transporter permeasesubunit
STM14_RS02760	33.4341	0.409192	0.266807	1.53366	0.125113	0.176189	2-aminoethylphosphonate ABC transport system ATP-binding subunit PhnT
STM14_RS02765	28.6728	-0.13361	0.298178	-0.448089	0.654089	0.715639	2-aminoethylphosphonate ABC transporter substrate-binding protein
STM14_RS02770	194.476	1.33614	0.213133	6.26907	3.63212e-10	1.89662e-09	phosphonate utilization transcriptional regulator PhnR
STM14_RS02775	29.626	0.77095	0.291971	2.6405	0.00827843	0.0156321	2-aminoethylphosphonate--pyruvate transaminase
STM14_RS02780	36.8769	1.11304	0.252977	4.39976	1.08369e-05	3.41935e-05	phosphonoacetaldehyde hydrolase
STM14_RS02785	331.475	1.16694	0.250592	4.65673	3.21264e-06	1.09747e-05	protein deglycase YajL
STM14_RS02790	344.679	0.754811	0.184476	4.09164	4.28331e-05	0.000123797	2-dehydropantoate 2-reductase
STM14_RS02795	680.478	-1.07917	0.149474	-7.21978	5.20726e-13	3.4422e-12	YajQ family cyclic di-GMP-binding protein
STM14_RS02800	530.98	0.0407874	0.123941	0.329088	0.742089	0.790216	MFS transporter
STM14_RS02805	109.428	1.09043	0.26983	4.04117	5.31849e-05	0.000151235	SEL1-like repeat protein
STM14_RS02810	205.876	1.6977	0.370802	4.57846	4.68414e-06	1.55832e-05	sel1 repeat family protein
STM14_RS02815	3192.1	-0.931434	0.20798	-4.47849	7.51732e-06	2.43198e-05	protoheme IX farnesyltransferase
STM14_RS02820	1458.56	-0.734035	0.25961	-2.82745	0.00469199	0.00927067	cytochrome o ubiquinol oxidase subunit IV
STM14_RS02825	3581.67	-0.846506	0.247756	-3.41669	0.000633864	0.0014695	cytochrome o ubiquinol oxidase subunit III
STM14_RS02830	11647.1	-0.674105	0.268952	-2.50642	0.0121962	0.0220484	cytochrome o ubiquinol oxidase subunit I
STM14_RS02835	6223.03	-0.522244	0.274176	-1.90477	0.0568093	0.0873485	cytochrome o ubiquinol oxidase subunit II
STM14_RS02840	593.403	-1.80484	0.156298	-11.5474	7.60614e-31	1.14242e-29	muropeptide MFS transporter AmpG
STM14_RS02845	686.589	-1.72093	0.130263	-13.2112	7.55713e-40	1.51839e-38	lipoprotein
STM14_RS02850	316.31	0.638607	0.206862	3.08712	0.00202105	0.00428631	transcriptional regulator BolA
STM14_RS02855	5330.6	-2.78592	0.155756	-17.8864	1.50528e-71	6.50536e-70	trigger factor
STM14_RS02860	1177.52	0.0361284	0.229237	0.157603	0.87477	0.902192	ATP-dependent Clp endopeptidase proteolytic subunit ClpP
STM14_RS02865	2614.63	-0.243126	0.221509	-1.09759	0.272383	0.346608	ATP-dependent protease ATP-binding subunit ClpX
STM14_RS02870	3519.67	-0.12598	0.21412	-0.588361	0.55629	0.627522	endopeptidase La
STM14_RS02875	1505.14	-0.656777	0.23966	-2.74045	0.00613544	0.0119095	DNA-binding protein HU-beta
STM14_RS02880	2281.17	-2.32409	0.132118	-17.591	2.88917e-69	1.19237e-67	peptidylprolyl isomerase
STM14_RS02885	26.3336	0.0606138	0.346705	0.174828	0.861215	0.891174	hypothetical protein
STM14_RS02890	61.7569	-0.295063	0.191054	-1.54439	0.122493	0.172978	long-chain acyl-CoA thioesterase FadM
STM14_RS02895	122.448	-2.2012	0.179651	-12.2526	1.62635e-34	2.76964e-33	7-cyano-7-deazaguanine synthase QueC
STM14_RS02900	127.546	-0.0605964	0.205491	-0.294885	0.768081	0.812143	SgrR family transcriptional regulator
STM14_RS02905	212.049	-0.367731	0.203435	-1.80761	0.070667	0.106349	HMP-PP phosphatase
STM14_RS02910	1070.67	-0.894271	0.23905	-3.74094	0.000183337	0.000471041	PLP-dependent cysteine synthase family protein
STM14_RS02915	147.039	0.20168	0.14582	1.38308	0.166641	0.225852	DNA-binding transcriptional regulator DecR
STM14_RS02920	228.475	-0.167774	0.126555	-1.3257	0.184939	0.247865	SmdA family multidrug ABC transporter permease/ATP-binding protein
STM14_RS02925	194.477	-0.461815	0.199732	-2.31217	0.0207682	0.0358069	SmdB family multidrug efflux ABC transporter permease/ATP-binding protein
STM14_RS02930	13.003	-1.13853	0.449556	-2.53257	0.0113231	0.0205675	P-II family nitrogen regulator
STM14_RS02935	110.525	-0.59776	0.233176	-2.56356	0.0103604	0.0189997	ammonium transporter AmtB
STM14_RS02940	416.484	0.981029	0.134825	7.27629	3.43132e-13	2.30482e-12	acyl-CoA thioesterase II
STM14_RS02945	278.929	0.269825	0.127932	2.10912	0.0349338	0.0568496	hypothetical protein
STM14_RS02950	68.3187	0.0159767	0.223866	0.0713671	0.943106	0.957316	MGMT family protein
STM14_RS02955	374.369	0.518961	0.118501	4.37938	1.19017e-05	3.73948e-05	EAL domain-containing protein
STM14_RS02960	40.4949	1.04329	0.43026	2.42479	0.0153174	0.0270923	type B 50S ribosomal protein L31
STM14_RS02965	68.9045	1.46913	0.313341	4.68859	2.7509e-06	9.46087e-06	50S ribosomal protein L36
STM14_RS02970	234.861	1.07455	0.178238	6.02872	1.65263e-09	7.93575e-09	membrane protein
STM14_RS02975	393.765	1.17632	0.16554	7.10597	1.1948e-12	7.71986e-12	maltose O-acetyltransferase
STM14_RS02980	637.35	1.4476	0.23888	6.05997	1.36151e-09	6.60707e-09	hemolysin expression modulator Hha
STM14_RS02985	672.686	1.66335	0.280839	5.92278	3.16553e-09	1.47822e-08	Hha toxicity modulator TomB
STM14_RS02990	4758.24	-0.192366	0.203559	-0.945013	0.344652	0.42408	multidrug efflux RND transporter permease subunit
STM14_RS02995	2334.19	0.166979	0.24152	0.691366	0.489336	0.566501	multidrug efflux RND transporter periplasmic adaptor subunit AcrA
STM14_RS03000	376.005	0.694767	0.136984	5.07189	3.93891e-07	1.49002e-06	multidrug efflux transporter transcriptional repressor AcrR
STM14_RS03005	1110.58	-0.607268	0.10547	-5.75772	8.52566e-09	3.8441e-08	mechanosensitive channel MscK
STM14_RS03010	203.44	0.0410444	0.131325	0.31254	0.75463	0.800779	Rpn family recombination-promoting nuclease/putative transposase
STM14_RS03015	54.2777	0.509249	0.218957	2.32579	0.0200298	0.0347037	pleiotropic regulatory protein RsmS
STM14_RS03020	120.828	-0.0331301	0.191394	-0.173098	0.862574	0.892065	primosomal replication protein N''
STM14_RS03025	47.4978	-0.19877	0.223294	-0.890173	0.373373	0.453252	DUF454 family protein
STM14_RS03030	279.279	-2.0895	0.206086	-10.139	3.70971e-24	4.42557e-23	adenine phosphoribosyltransferase
STM14_RS03035	670.884	-1.55211	0.146313	-10.6081	2.73115e-26	3.60559e-25	DNA polymerase III subunit gamma/tau
STM14_RS03040	527.673	-1.55122	0.175558	-8.83598	9.92281e-19	9.14615e-18	YbaB/EbfC family nucleoid-associated protein
STM14_RS03045	748.825	-1.71699	0.152739	-11.2414	2.55361e-29	3.65565e-28	recombination protein RecR
STM14_RS03050	3317.44	-1.33975	0.185829	-7.20961	5.61128e-13	3.6986e-12	molecular chaperone HtpG
STM14_RS03055	897.789	-2.06093	0.170877	-12.0609	1.6994e-33	2.80034e-32	adenylate kinase
STM14_RS03060	418.352	0.576443	0.158534	3.63608	0.000276817	0.000688809	ferrochelatase
STM14_RS03065	104.181	0.198678	0.180909	1.09822	0.272106	0.346352	acetyl esterase
STM14_RS03070	482.036	-1.60881	0.138971	-11.5766	5.41411e-31	8.21259e-30	inosine/guanosine kinase
STM14_RS03075	481.771	-0.170962	0.139783	-1.22306	0.221309	0.289579	Kef family K(+) transporter
STM14_RS03080	254.551	0.443811	0.154027	2.88138	0.00395943	0.0079693	MFS transporter
STM14_RS03085	937.412	-0.574522	0.135202	-4.24937	2.14376e-05	6.50369e-05	bifunctional UDP-sugar hydrolase/5'-nucleotidase
STM14_RS03090	249.918	-0.737879	0.142228	-5.18799	2.12571e-07	8.25944e-07	Cys-tRNA(Pro)/Cys-tRNA(Cys) deacylase YbaK
STM14_RS03095	205.3	-0.483628	0.153109	-3.15871	0.00158468	0.00341299	hypothetical protein
STM14_RS03100	81.833	0.380126	0.215185	1.76651	0.0773108	0.115324	DUF1311 domain-containing protein
STM14_RS03105	427.581	-0.694842	0.198067	-3.50811	0.000451298	0.00108294	copper-exporting P-type ATPase CopA
STM14_RS03110	173.515	-0.153464	0.219383	-0.699525	0.484224	0.561577	Cu(I)-responsive transcriptional regulator
STM14_RS03115	247.004	-0.0797821	0.137516	-0.580165	0.561804	0.632046	NfeD family protein
STM14_RS03120	496.335	0.0646652	0.115016	0.562227	0.573962	0.643652	SPFH/Band 7/PHB domain protein
STM14_RS03125	137.729	0.231853	0.245274	0.945284	0.344514	0.424024	iron ABC transporter ATP-binding protein FetA
STM14_RS03130	203.04	0.0333899	0.133593	0.249938	0.802635	0.841775	iron export ABC transporter permease subunit FetB
STM14_RS03135	549.279	-0.578935	0.203161	-2.84963	0.00437698	0.00870644	chaperedoxin
STM14_RS03140	296.484	-1.46482	0.143495	-10.2082	1.82305e-24	2.20936e-23	SDR family oxidoreductase
STM14_RS03145	228.019	-0.823633	0.155666	-5.29102	1.21636e-07	4.87741e-07	multifunctional acyl-CoA thioesterase I/proteaseI/lysophospholipase L1
STM14_RS03150	90.6029	-0.452963	0.198236	-2.28497	0.0223148	0.0382004	ABC transporter ATP-binding protein
STM14_RS03155	210.606	-0.583052	0.182663	-3.19195	0.00141314	0.00307827	ABC transporter permease
STM14_RS03160	177.746	-0.0299536	0.132066	-0.226809	0.820573	0.857642	porin
STM14_RS03165	345.09	0.0174321	0.12725	0.136991	0.891038	0.915794	metal ABC transporter substrate-binding protein
STM14_RS03170	296.068	0.0331835	0.132407	0.250617	0.802111	0.841417	virulence-associated ABC transporter ATP-bindingprotein SfbB
STM14_RS03175	162.622	0.41108	0.195548	2.1022	0.0355361	0.0576455	ABC transporter permease
STM14_RS03180	384.675	0.377053	0.126542	2.97968	0.0028855	0.00593822	tRNA 2-selenouridine(34) synthase MnmH
STM14_RS03185	27.8931	0.217338	0.331182	0.65625	0.511663	0.586129	HTH-type transcriptional activator AllS
STM14_RS03190	53.1505	0.0601518	0.23587	0.255021	0.798707	0.838615	ureidoglycolate lyase
STM14_RS03195	439.826	-0.129501	0.128962	-1.00418	0.315292	0.393022	HTH-type transcriptional repressor AllR
STM14_RS03200	88.2244	0.94824	0.172186	5.50707	3.64855e-08	1.53763e-07	glyoxylate carboligase
STM14_RS03205	38.0948	1.20055	0.292316	4.10702	4.00793e-05	0.000116574	hydroxypyruvate isomerase
STM14_RS03210	28.6997	0.289076	0.337106	0.857524	0.391155	0.471052	2-hydroxy-3-oxopropionate reductase
STM14_RS03215	14.3315	1.81713	0.433346	4.19324	2.74994e-05	8.21752e-05	MFS transporter
STM14_RS03220	7.40983	1.2556	0.600342	2.09147	0.0364861	0.0590148	putative allantoin permease
STM14_RS03225	26.8011	0.667555	0.329612	2.02528	0.0428391	0.0681883	allantoinase AllB
STM14_RS03230	31.0935	1.34239	0.326165	4.11568	3.86039e-05	0.000112568	uracil/xanthine transporter
STM14_RS03235	44.4271	0.725773	0.273935	2.64943	0.00806272	0.0152688	glycerate 3-kinase
STM14_RS03240	300.893	0.285205	0.165458	1.72374	0.0847556	0.125166	(S)-ureidoglycine aminohydrolase
STM14_RS03245	65.8558	-0.291558	0.241613	-1.20671	0.227542	0.296549	allantoate deiminase
STM14_RS03250	20.6683	-0.252763	0.386507	-0.653968	0.513132	0.587078	ureidoglycolate dehydrogenase
STM14_RS03255	23.5424	0.497768	0.343832	1.44771	0.147699	0.203553	acyl-CoA synthetase FdrA
STM14_RS03260	14.3138	0.238167	0.362823	0.656427	0.511549	0.586129	DUF1116 domain-containing protein
STM14_RS03265	6.90905	-0.102326	0.49491	-0.206757	0.8362	0.870598	DUF2877 domain-containing protein
STM14_RS03270	78.8719	-1.95899	0.2112	-9.27555	1.76703e-20	1.76742e-19	carbamate kinase
STM14_RS03275	1272.31	-4.04811	0.210046	-19.2725	9.1375e-83	5.04324e-81	5-(carboxyamino)imidazole ribonucleotide synthase
STM14_RS03280	496.965	-4.27912	0.262859	-16.2791	1.38858e-59	4.67726e-58	5-(carboxyamino)imidazole ribonucleotide mutase
STM14_RS03285	242.116	-1.15705	0.178775	-6.47207	9.66677e-11	5.34825e-10	UDP-2,3-diacylglucosamine diphosphatase
STM14_RS03290	1189.75	-1.194	0.131791	-9.05984	1.30641e-19	1.25202e-18	peptidylprolyl isomerase B
STM14_RS03295	1007.11	-1.63223	0.112022	-14.5705	4.32418e-48	1.07658e-46	cysteine--tRNA ligase
STM14_RS03300	108.227	-0.0895183	0.183206	-0.488622	0.625109	0.6892	DUF2145 domain-containing protein
STM14_RS03305	54.3204	0.13512	0.225585	0.598974	0.54919	0.620735	STM0539 family protein
STM14_RS03310	68.5072	0.174177	0.27852	0.625366	0.531731	0.604282	metal-dependent hydrolase
STM14_RS03315	206.051	-0.566376	0.178659	-3.17015	0.00152362	0.00329386	ribosome-associated protein YbcJ
STM14_RS03320	741.365	-0.606834	0.182286	-3.32903	0.000871492	0.00197346	bifunctional methylenetetrahydrofolate dehydrogenase/methenyltetrahydrofolate cyclohydrolase FolD
STM14_RS03325	1705.5	-1.55343	0.425575	-3.6502	0.000262037	0.000654879	type 1 fimbrial protein subunit FimA
STM14_RS03330	311.948	-0.583244	0.390655	-1.49299	0.13544	0.188644	type 1 fimbrial protein subunit FimI
STM14_RS03335	316.229	-0.062061	0.38822	-0.15986	0.872991	0.900917	type 1 fimbria chaperone FimC
STM14_RS03340	598.171	-0.581901	0.427444	-1.36135	0.173403	0.233772	fimbrial biogenesis usher protein
STM14_RS03345	164.063	-0.60914	0.392648	-1.55136	0.120815	0.170871	type 1 fimbrin D-mannose specific adhesin FimH
STM14_RS03350	90.1384	-0.541047	0.411909	-1.31351	0.189011	0.252609	fimbria assembly protein
STM14_RS03355	91.6781	-0.97882	0.387658	-2.52496	0.0115711	0.0209847	fimbria biosynthesis transcriptional regulator FimZ
STM14_RS03360	37.4305	1.31198	0.371311	3.53338	0.000410288	0.000992883	fimbria biosynthesis regulator FimY
STM14_RS03365	19.212	0.570174	0.412788	1.38128	0.167194	0.226312	diguanylate cyclase
STM14_RS03370	95.2257	0.382218	0.421088	0.907692	0.364041	0.443176	fimbria biosynthesis transcriptional regulator FimW
STM14_RS03390	189.705	-2.81239	0.504828	-5.57098	2.53308e-08	1.0906e-07	membrane protein
STM14_RS03395	116.038	-2.22992	0.528482	-4.21947	2.44875e-05	7.37446e-05	glycosyltransferase family 2 protein
STM14_RS03400	50.6141	-1.68477	0.48581	-3.46796	0.000524424	0.00123707	GtrA family protein
STM14_RS03410	38.034	0.306904	0.294582	1.04183	0.297491	0.373782	GHKL domain-containing protein
STM14_RS03415	38.0015	-0.318487	0.262973	-1.2111	0.225857	0.294772	hypothetical protein
STM14_RS03420	100.196	0.704028	0.181705	3.87458	0.00010681	0.000286811	AraC family transcriptional regulator
STM14_RS03425	80.6334	0.817978	0.265249	3.08381	0.0020437	0.00432835	pyridine nucleotide-disulfide oxidoreductase
STM14_RS03430	11.7761	0.290592	0.439169	0.661686	0.508173	0.583151	DUF1471 domain-containing protein
STM14_RS03435	50.7917	1.17043	0.221101	5.29365	1.19899e-07	4.81383e-07	YkgB family protein
STM14_RS03440	561.126	0.371097	0.14578	2.54559	0.0109094	0.0199027	DNA repair ATPase
STM14_RS03445	362.418	-1.81272	0.146487	-12.3746	3.58752e-35	6.32094e-34	phenylalanine transporter
STM14_RS03450	526.532	-0.193208	0.147457	-1.31027	0.190106	0.253603	mechanosensitive ion channel family protein
STM14_RS03455	174.213	0.412375	0.145605	2.83215	0.00462358	0.00914535	autotransporter domain-containing esterase
STM14_RS03460	172.763	0.199622	0.158896	1.25631	0.209004	0.275207	sigma-54-dependent transcriptional regulator
STM14_RS03465	39.8554	-0.136567	0.238828	-0.57182	0.567444	0.637123	SIS domain-containing protein
STM14_RS03470	23.6421	1.08037	0.321015	3.36549	0.000764085	0.00174664	SIS domain-containing protein
STM14_RS03475	27.8398	1.2912	0.325035	3.97249	7.1124e-05	0.000197347	PTS system mannose/fructose/sorbose family transporter subunit IID
STM14_RS03480	16.4713	1.20899	0.392526	3.08002	0.00206988	0.00437972	PTS mannose/fructose/sorbose/N-acetylgalactosamine transporter subunit IIC
STM14_RS03485	9.12314	1.26198	0.471209	2.67817	0.00740246	0.0141177	PTS system mannose/fructose/N-acetylgalactosamine-transporter subunit IIB
STM14_RS03490	7.27844	0.0996861	0.550043	0.181233	0.856185	0.887371	PTS sugar transporter subunit IIA
STM14_RS03495	1129.67	0.478945	0.242159	1.97781	0.0479504	0.0753521	oxygen-insensitive NAD(P)H nitroreductase
STM14_RS03500	133.779	0.0896045	0.180137	0.497425	0.61889	0.683989	MmcQ/YjbR family DNA-binding protein
STM14_RS03505	169.288	-0.195071	0.15891	-1.22756	0.219613	0.287524	TetR/AcrR family transcriptional regulator
STM14_RS03510	23.9679	0.147595	0.284602	0.5186	0.604039	0.670001	RamA family antibiotic efflux transcriptional regulator
STM14_RS03515	28.7352	0.413531	0.271578	1.5227	0.127834	0.179415	DUF1158 family protein
STM14_RS03520	46.5616	1.35588	0.249533	5.43366	5.52093e-08	2.28674e-07	glutamate--cysteine ligase
STM14_RS03525	40.3701	0.491152	0.253009	1.94124	0.052229	0.0812155	enterobactin synthase subunit EntD
STM14_RS03530	96.1102	1.14032	0.222142	5.13327	2.84747e-07	1.0934e-06	TonB-dependent siderophore receptor
STM14_RS03535	13.617	-0.0567647	0.39191	-0.144841	0.884836	0.910633	enterochelin esterase
STM14_RS03540	2.68698	0.777903	0.744469	1.04491	0.296065	0.372193	MbtH family protein
STM14_RS03545	93.1095	0.366572	0.254798	1.43868	0.150242	0.20656	enterobactin non-ribosomal peptide synthetase EntF
STM14_RS03550	475.349	-0.0750316	0.163265	-0.45957	0.645825	0.707606	LPS O-antigen length regulator
STM14_RS03555	77.6958	0.465854	0.213073	2.18636	0.0287896	0.0479757	iron-enterobactin ABC transporter ATP-binding protein
STM14_RS03560	27.7942	-0.440652	0.291232	-1.51306	0.130263	0.182469	iron-enterobactin ABC transporter permease
STM14_RS03565	15.7104	0.143985	0.386279	0.372749	0.709335	0.762964	Fe(3+)-siderophore ABC transporter permease
STM14_RS03570	16.8842	-0.499673	0.371763	-1.34406	0.178929	0.240373	enterobactin transporter EntS
STM14_RS03575	50.2448	-0.0167995	0.22224	-0.075592	0.939744	0.954326	Fe2+-enterobactin ABC transporter substrate-binding protein
STM14_RS03580	34.5322	-0.90891	0.282881	-3.21305	0.00131335	0.00287319	isochorismate synthase EntC
STM14_RS03585	59.2986	-0.360948	0.223791	-1.61288	0.106771	0.15328	(2,3-dihydroxybenzoyl)adenylate synthase
STM14_RS03590	67.0763	0.260074	0.222912	1.16671	0.243326	0.314347	isochorismatase
STM14_RS03595	32.9147	0.219879	0.270616	0.81251	0.416499	0.495743	2,3-dihydro-2,3-dihydroxybenzoate dehydrogenase
STM14_RS03600	29.9532	0.0454158	0.299163	0.151809	0.879337	0.906242	proofreading thioesterase EntH
STM14_RS03605	484.997	-0.607556	0.231883	-2.6201	0.00879034	0.0164242	carbon starvation protein CstA
STM14_RS03610	63.8741	0.133271	0.260964	0.510687	0.60957	0.675318	YbdD/YjiX family protein
STM14_RS03615	118.374	-0.45553	0.183621	-2.48081	0.0131083	0.023509	oxidoreductase
STM14_RS03620	190.675	-0.30181	0.173359	-1.74095	0.0816918	0.121189	pyridoxal phosphate-dependent aminotransferase
STM14_RS03625	209.852	0.412875	0.157326	2.62433	0.00868189	0.0162565	ParB-like nuclease domain-containing protein
STM14_RS03630	288.319	0.767936	0.149709	5.12953	2.9046e-07	1.1144e-06	phosphoadenosine phosphosulfate reductase
STM14_RS03635	255.765	1.03422	0.263314	3.9277	8.57611e-05	0.000234131	LysR family transcriptional regulator
STM14_RS03640	353.184	-0.136311	0.126423	-1.07822	0.280938	0.35542	thiol:disulfide interchange protein DsbG
STM14_RS03645	1958.56	-0.255178	0.239194	-1.06683	0.28605	0.36119	alkyl hydroperoxide reductase subunit C
STM14_RS03650	602.816	-0.958054	0.140217	-6.83263	8.3369e-12	5.03179e-11	alkyl hydroperoxide reductase subunit F
STM14_RS03655	1.45628	0.011447	0.86184	0.0132821	0.989403	0.991784	molecular chaperone
STM14_RS03660	47.203	0.355092	0.23272	1.52584	0.127051	0.178534	molybdopterin-dependent oxidoreductase
STM14_RS03665	18.5193	0.173066	0.359068	0.481986	0.629816	0.693201	hypothetical protein
STM14_RS03670	121.541	0.38748	0.160669	2.41166	0.0158801	0.0279795	dimethyl sulfoxide reductase anchor subunit
STM14_RS03675	892.958	0.85869	0.209561	4.09757	4.17512e-05	0.000121129	universal stress protein UspG
STM14_RS03680	32.8196	0.501993	0.30695	1.63542	0.101961	0.14702	glutathione-dependent formaldehyde dehydrogenase
STM14_RS03685	302.945	-0.925398	0.171341	-5.40092	6.62984e-08	2.73615e-07	nucleoside diphosphate kinase regulator
STM14_RS03690	505.001	-0.210039	0.140302	-1.49704	0.134382	0.187398	ribonuclease I
STM14_RS03695	56.5133	-0.179329	0.316606	-0.566412	0.571114	0.640615	citrate/succinate antiporter CitT
STM14_RS03700	15.2309	0.682035	0.403199	1.69156	0.0907302	0.132614	triphosphoribosyl-dephospho-CoA synthase CitG
STM14_RS03705	2.38441	0.926893	0.814909	1.13742	0.255363	0.328232	citrate lyase holo-[acyl-carrier protein] synthase
STM14_RS03710	8.0633	-0.03127	0.522935	-0.059797	0.952317	0.964529	citrate lyase subunit alpha
STM14_RS03715	26.3356	-0.0134088	0.310576	-0.0431741	0.965563	0.974712	citrate (pro-3S)-lyase subunit beta
STM14_RS03720	2.76585	-1.44524	0.778255	-1.85703	0.0633074	0.0963492	citrate lyase acyl carrier protein
STM14_RS03725	3.80813	0.792156	0.671712	1.17931	0.238275	0.308518	[citrate (pro-3S)-lyase] ligase
STM14_RS03730	48.0998	0.266595	0.247157	1.07864	0.280747	0.355276	sensor histidine kinase DpiB
STM14_RS03735	68.4395	-0.333971	0.214135	-1.55963	0.118848	0.168715	two-component response regulator DpiA
STM14_RS03740	93.8183	-1.39388	0.178769	-7.79714	6.3328e-15	4.70187e-14	anaerobic C4-dicarboxylate transporter DcuC
STM14_RS03745	84.7555	-0.443433	0.338584	-1.30967	0.190308	0.253799	lipid IV(A) palmitoyltransferase PagP
STM14_RS03750	5421.69	1.05558	0.186996	5.64494	1.65238e-08	7.22284e-08	transcription antiterminator/RNA stability regulator CspE
STM14_RS03755	103.427	0.618924	0.17833	3.47067	0.000519167	0.00122593	fluoride efflux transporter CrcB
STM14_RS03760	91.33	1.40762	0.186745	7.53765	4.78523e-14	3.37768e-13	deaminated glutathione amidase
STM14_RS03765	151.212	0.514978	0.294052	1.75132	0.0798912	0.118825	twin-arginine translocase subunit TatE
STM14_RS03770	1449.53	-0.397616	0.266089	-1.4943	0.135098	0.188339	lipoyl synthase
STM14_RS03775	247.433	-0.278024	0.295529	-0.940767	0.346824	0.425838	DNA-binding transcriptional regulator
STM14_RS03780	405.634	-0.0405415	0.177937	-0.227842	0.819769	0.856997	lipoyl(octanoyl) transferase LipB
STM14_RS03785	339.451	-0.162911	0.177259	-0.919052	0.358068	0.437533	YbeD family protein
STM14_RS03790	1113.64	-1.75859	0.139937	-12.567	3.20739e-36	5.83059e-35	D-alanyl-D-alanine carboxypeptidase DacA
STM14_RS03795	785.584	-0.520828	0.158355	-3.28898	0.00100551	0.00224695	endolytic peptidoglycan transglycosylase RlpA
STM14_RS03800	312.301	-0.832168	0.125362	-6.63813	3.17679e-11	1.83748e-10	peptidoglycan glycosyltransferase MrdB
STM14_RS03805	485.653	-0.984641	0.144084	-6.83381	8.2691e-12	5.00406e-11	peptidoglycan DD-transpeptidase MrdA
STM14_RS03810	271.607	-1.20425	0.170764	-7.05215	1.76177e-12	1.12405e-11	23S rRNA (pseudouridine(1915)-N(3))-methyltransferase RlmH
STM14_RS03815	274.529	-1.206	0.137988	-8.73984	2.33431e-18	2.11334e-17	ribosome silencing factor
STM14_RS03825	130.243	0.629928	0.178808	3.52294	0.000426794	0.00102848	adenosylcobalamin/alpha-ribazole phosphatase
STM14_RS03830	87.8601	-0.757618	0.177311	-4.27281	1.93024e-05	5.88711e-05	threonine-phosphate decarboxylase
STM14_RS03835	152.297	-1.48612	0.176833	-8.40405	4.31339e-17	3.64569e-16	nicotinate-nucleotide adenylyltransferase
STM14_RS03840	456.696	-1.57519	0.151275	-10.4128	2.16809e-25	2.72858e-24	DNA polymerase III subunit delta
STM14_RS03845	629.612	-1.7779	0.141938	-12.5259	5.38443e-36	9.63519e-35	LPS assembly lipoprotein LptE
STM14_RS03850	2376	-2.28804	0.131227	-17.4357	4.41919e-68	1.77582e-66	leucine--tRNA ligase
STM14_RS03855	3.77366	0.617856	0.756837	0.816366	0.414291	0.493682	UxaA family hydrolase
STM14_RS03860	17.4604	-0.317799	0.36296	-0.875577	0.38126	0.460832	UxaA family hydrolase
STM14_RS03865	41.9933	0.450044	0.285049	1.57883	0.114375	0.163275	2-keto-3-deoxygluconate permease
STM14_RS03870	629.856	0.976171	0.100134	9.74868	1.86881e-22	2.10345e-21	sigma-54-dependent transcriptional regulator
STM14_RS03875	237.729	0.99239	0.153424	6.46829	9.91189e-11	5.4575e-10	zinc ribbon-containing protein
STM14_RS03880	134.571	1.40183	0.167782	8.35506	6.53989e-17	5.47701e-16	sel1 repeat family protein
STM14_RS03885	18.5772	0.514654	0.439688	1.1705	0.241801	0.31273	DUF1266 domain-containing protein
STM14_RS03890	53.6843	0.393453	0.231694	1.69816	0.0894783	0.131126	J domain-containing protein
STM14_RS03895	20.2952	0.123584	0.319975	0.386229	0.699327	0.754325	DUF1266 domain-containing protein
STM14_RS03900	57.4365	0.334877	0.225688	1.4838	0.137861	0.191551	J domain-containing protein
STM14_RS03905	69.1184	-0.950734	0.211207	-4.50143	6.74976e-06	2.19607e-05	molecular chaperone HscC
STM14_RS03910	173.114	-1.38631	0.173549	-7.98796	1.37189e-15	1.067e-14	hypothetical protein
STM14_RS03915	177.635	-1.93673	0.187499	-10.3293	5.1941e-25	6.43086e-24	pyrimidine-specific ribonucleoside hydrolase RihA
STM14_RS03920	345.575	-0.382646	0.153247	-2.49692	0.0125277	0.0225765	glutamate/aspartate ABC transporter ATP binding protein GltL
STM14_RS03925	215.627	-0.0163373	0.164752	-0.0991633	0.921009	0.939884	glutamate/aspartate ABC transporter permease GltK
STM14_RS03930	311.326	0.192082	0.165369	1.16154	0.245424	0.316879	glutamate/aspartate ABC transporter permease GltJ
STM14_RS03935	1006.31	0.505089	0.202962	2.48859	0.0128252	0.0230492	amino acid ABC transporter substrate-binding protein
STM14_RS03940	635.682	-0.540698	0.157328	-3.43675	0.000588736	0.00137462	apolipoprotein N-acyltransferase
STM14_RS03945	929.288	-0.367744	0.196258	-1.87378	0.0609613	0.0933046	CNNM family magnesium/cobalt transport protein CorC
STM14_RS03950	365.247	0.321049	0.244586	1.31262	0.18931	0.252867	rRNA maturation RNase YbeY
STM14_RS03955	970.11	0.350603	0.237305	1.47743	0.139559	0.193643	PhoH family protein
STM14_RS03960	1166.89	-1.88421	0.12291	-15.33	4.81745e-53	1.37073e-51	tRNA (N6-isopentenyl adenosine(37)-C2)-methylthiotransferase MiaB
STM14_RS03965	386.781	0.401498	0.139721	2.87357	0.00405866	0.00814756	2-octaprenyl-3-methyl-6-methoxy-1,4-benzoquinol hydroxylase
STM14_RS03970	84.4431	1.34263	0.273974	4.90058	9.55553e-07	3.48796e-06	membrane protein
STM14_RS04010	976.369	0.166584	0.121633	1.36956	0.170824	0.230567	asparagine synthase B
STM14_RS04015	441.443	-0.690955	0.132421	-5.21787	1.80989e-07	7.09857e-07	ribonucleotide monophosphatase NagD
STM14_RS04020	566.697	-0.601094	0.127379	-4.71895	2.3706e-06	8.21461e-06	DNA-binding transcriptional regulator NagC
STM14_RS04025	475.613	-0.745336	0.122528	-6.08299	1.17959e-09	5.81041e-09	N-acetylglucosamine-6-phosphate deacetylase
STM14_RS04030	450.049	-0.803429	0.117466	-6.8397	7.93611e-12	4.8089e-11	glucosamine-6-phosphate deaminase
STM14_RS04035	1021.68	-1.31482	0.182413	-7.20789	5.68246e-13	3.74014e-12	PTS N-acetyl glucosamine transporter subunit IIABC
STM14_RS04040	1644.94	-1.72314	0.118545	-14.5358	7.18934e-48	1.7612e-46	glutamine--tRNA ligase
STM14_RS04045	84.0789	-0.993754	0.235502	-4.21972	2.44603e-05	7.37189e-05	chitoporin
STM14_RS04050	51.9524	0.831817	0.247404	3.36219	0.000773282	0.00176678	lipoprotein
STM14_RS04055	173.324	2.35038	0.226217	10.39	2.75416e-25	3.44721e-24	tricarballylate/proton symporter TcuC
STM14_RS04060	101.97	2.38161	0.260348	9.14777	5.81189e-20	5.66474e-19	tricarballylate utilization protein TcuB
STM14_RS04065	183.102	2.17577	0.184767	11.7757	5.20639e-32	8.25276e-31	FAD-dependent tricarballylate dehydrogenase TcuA
STM14_RS04070	341.632	1.23614	0.142637	8.66629	4.46414e-18	3.97092e-17	tricarballylate utilization LysR family transcriptional regulator TcuR
STM14_RS04075	795.519	0.320239	0.181748	1.76199	0.0780713	0.116345	ferric iron uptake transcriptional regulator
STM14_RS04080	813.755	-0.673358	0.141685	-4.7525	2.00922e-06	7.03149e-06	flavodoxin FldA
STM14_RS04085	90.7513	-0.647804	0.30894	-2.09686	0.0360061	0.0582841	LexA regulated protein
STM14_RS04090	326.19	-0.113588	0.124967	-0.908941	0.363381	0.442608	esterase
STM14_RS04095	592.408	-1.19173	0.125044	-9.53045	1.56603e-21	1.67616e-20	replication initiation negative regulator SeqA
STM14_RS04100	2190.53	-1.11801	0.142248	-7.85957	3.8544e-15	2.90411e-14	alpha-D-glucose phosphate-specific phosphoglucomutase
STM14_RS04105	26.7145	0.753908	0.392908	1.91879	0.0550111	0.0849678	pyridoxamine 5'-phosphate oxidase family protein
STM14_RS04110	43.7776	1.77639	0.338511	5.24766	1.54039e-07	6.10956e-07	putrescine-ornithine antiporter
STM14_RS04115	78.0276	0.785979	0.191945	4.09481	4.22513e-05	0.000122502	ornithine decarboxylase SpeF
STM14_RS04125	188.412	1.09343	0.172517	6.3381	2.32619e-10	1.23623e-09	two-component system response regulator KdpE
STM14_RS04130	314.391	0.254873	0.129271	1.97161	0.0486539	0.0764085	two-component system sensor histidine kinase KdbD
STM14_RS04135	29.5573	0.531435	0.276944	1.91893	0.0549936	0.0849678	potassium-transporting ATPase subunit KdpC
STM14_RS04140	49.2182	1.25892	0.27641	4.55455	5.24975e-06	1.73264e-05	potassium-transporting ATPase subunit KdpB
STM14_RS04145	29.6681	1.67912	0.300222	5.59292	2.23276e-08	9.67671e-08	potassium-transporting ATPase subunit KdpA
STM14_RS04150	1.03885	0.793269	0.937146	0.846474	0.397289	0.477059	K(+)-transporting ATPase subunit F
STM14_RS04155	151.049	1.45584	0.305234	4.76957	1.8462e-06	6.4808e-06	YbfA family protein
STM14_RS04160	176.851	1.98449	0.196284	10.1103	4.97286e-24	5.88648e-23	deoxyribodipyrimidine photo-lyase
STM14_RS04165	117.151	-0.553027	0.169272	-3.26709	0.0010866	0.00240935	MFS transporter
STM14_RS04170	487.737	0.149323	0.12555	1.18935	0.234301	0.303802	radiation resistance protein YbgI
STM14_RS04175	390.904	-0.0139936	0.133567	-0.104768	0.91656	0.936387	5-oxoprolinase subunit PxpB
STM14_RS04180	610.023	-0.0705664	0.137942	-0.511567	0.608954	0.674962	biotin-dependent carboxyltransferase family protein
STM14_RS04185	286.905	0.163936	0.120687	1.35836	0.174351	0.234912	5-oxoprolinase subunit PxpA
STM14_RS04190	9.90074	1.02632	0.481003	2.13371	0.0328662	0.0538483	hypothetical protein
STM14_RS04195	133.754	0.252131	0.159565	1.58012	0.114079	0.162905	tyrosine-type recombinase/integrase
STM14_RS04200	14.7948	0.200133	0.503415	0.397551	0.690961	0.746763	membrane protein
STM14_RS04205	22.5299	0.000613408	0.443041	0.00138454	0.998895	0.999113	hypothetical protein
STM14_RS04210	16.3505	-0.0763676	0.583049	-0.13098	0.895791	0.91927	UDP-galactopyranose mutase
STM14_RS04215	5.99671	0.428781	0.650605	0.659051	0.509863	0.584652	glycosyltransferase family 2 protein
STM14_RS04220	6.61835	-0.305321	0.595481	-0.51273	0.60814	0.674223	glycosyltransferase family 4 protein
STM14_RS04225	7.83421	-0.103634	0.540416	-0.191767	0.847925	0.881203	ABC transporter permease
STM14_RS04230	10.0919	-0.503446	0.522856	-0.962878	0.335609	0.414847	ABC transporter ATP-binding protein
STM14_RS04235	12.673	-0.195119	0.628032	-0.310682	0.756042	0.80172	glycosyltransferase family 2 protein
STM14_RS04240	4.92749	-0.699786	0.798374	-0.876514	0.380751	0.460459	glycosyltransferase family 2 protein
STM14_RS04245	20.975	0.0736184	0.582518	0.12638	0.899431	0.922799	glycosyl transferase
STM14_RS04250	11.1699	0.491424	0.454703	1.08076	0.279804	0.35428	hypothetical protein
STM14_RS04255	208.934	-0.337123	0.132805	-2.53849	0.0111331	0.0202625	endonuclease VIII
STM14_RS04260	201.679	1.41106	0.151735	9.29949	1.41123e-20	1.42085e-19	AbrB family transcriptional regulator
STM14_RS04265	3941.43	0.411287	0.272046	1.51183	0.130577	0.182648	citrate synthase
STM14_RS04275	768.121	-0.496943	0.249496	-1.99179	0.0463944	0.0731107	succinate dehydrogenase cytochrome b556 subunit
STM14_RS04280	732.262	-0.458947	0.253555	-1.81005	0.070288	0.105848	succinate dehydrogenase membrane anchor subunit
STM14_RS04285	3661.54	-0.616663	0.290775	-2.12076	0.033942	0.0554325	succinate dehydrogenase flavoprotein subunit
STM14_RS04290	1319.69	-0.765476	0.257429	-2.97354	0.00294386	0.00605559	succinate dehydrogenase iron-sulfur subunit SdhB
STM14_RS04295	8763.93	-0.970362	0.307715	-3.15345	0.00161354	0.003467	2-oxoglutarate dehydrogenase E1 component
STM14_RS04300	4894.14	-1.57186	0.326172	-4.81911	1.44202e-06	5.14478e-06	2-oxoglutarate dehydrogenase complex dihydrolipoyllysine-residue succinyltransferase
STM14_RS04305	3218.26	-1.60302	0.296575	-5.4051	6.47734e-08	2.67563e-07	ADP-forming succinate--CoA ligase subunit beta
STM14_RS04310	2529.9	-1.67624	0.312056	-5.37159	7.80454e-08	3.20077e-07	succinate--CoA ligase subunit alpha
STM14_RS04320	3403.98	-2.57938	0.199308	-12.9417	2.61779e-38	5.05996e-37	cytochrome ubiquinol oxidase subunit I
STM14_RS04325	2232.93	-2.53628	0.166571	-15.2265	2.3605e-52	6.51412e-51	cytochrome d ubiquinol oxidase subunit II
STM14_RS04330	333.726	-2.38011	0.177264	-13.4269	4.20626e-41	8.75857e-40	cytochrome bd-I oxidase subunit CydX
STM14_RS04340	282.429	-1.98272	0.155235	-12.7724	2.33944e-37	4.41028e-36	cyd operon protein YbgE
STM14_RS04345	278.655	0.102001	0.145401	0.701513	0.482983	0.56028	tol-pal system-associated acyl-CoA thioesterase
STM14_RS04350	905.202	-0.0613058	0.185945	-0.329699	0.741628	0.789908	Tol-Pal system protein TolQ
STM14_RS04355	480.391	-0.281368	0.18031	-1.56047	0.118648	0.168536	colicin uptake protein TolR
STM14_RS04360	682.37	-0.224011	0.155025	-1.445	0.148459	0.204477	cell envelope integrity protein TolA
STM14_RS04365	5216.77	-0.0356353	0.264798	-0.134575	0.892948	0.916762	Tol-Pal system protein TolB
STM14_RS04370	5058.76	-0.49403	0.274929	-1.79694	0.0723456	0.108661	peptidoglycan-associated lipoprotein Pal
STM14_RS04375	2227.51	-0.751747	0.163526	-4.59711	4.28392e-06	1.4335e-05	cell division protein CpoB
STM14_RS04405	527.076	-4.10792	0.220956	-18.5916	3.76071e-77	1.77606e-75	quinolinate synthase NadA
STM14_RS04410	354.439	-2.292	0.166111	-13.798	2.62117e-43	5.91506e-42	nicotinamide riboside transporter PnuC
STM14_RS04415	265.733	-0.301962	0.161164	-1.87363	0.060981	0.0933046	CDF family zinc transporter ZitB
STM14_RS04420	28.8087	0.038134	0.338842	0.112542	0.910394	0.931334	hypothetical protein
STM14_RS04425	718.999	-1.41038	0.146643	-9.61777	6.72727e-22	7.30275e-21	3-deoxy-7-phosphoheptulonate synthase AroG
STM14_RS04430	154.052	0.42598	0.2039	2.08916	0.036693	0.059298	fumarate hydratase
STM14_RS04435	105.455	0.901003	0.222699	4.04584	5.21354e-05	0.000148712	fumarate hydratase
STM14_RS04440	33.8102	0.697991	0.559483	1.24756	0.21219	0.278762	LysR family transcriptional regulator
STM14_RS04445	38.0601	0.547145	0.323118	1.69333	0.0903934	0.132171	LysR family transcriptional regulator
STM14_RS04450	2.35242	0.168033	0.788337	0.213149	0.831211	0.866783	SLC13/DASS family transporter
STM14_RS04455	4.43171	-0.0365014	0.588587	-0.0620153	0.950551	0.963166	oxaloacetate decarboxylase subunit gamma
STM14_RS04460	30.4153	-0.49717	0.287109	-1.73164	0.083337	0.123389	sodium-extruding oxaloacetate decarboxylase subunit alpha
STM14_RS04465	26.8214	-0.900971	0.315717	-2.85373	0.00432096	0.00861372	oxalacetate decarboxylase subunit beta
STM14_RS04470	36.4032	-0.407614	0.275383	-1.48017	0.138827	0.192718	hypothetical protein
STM14_RS04475	22.9626	0.233816	0.345021	0.677684	0.497972	0.573889	iron ABC transporter permease
STM14_RS04480	78.0102	0.436643	0.190674	2.29	0.0220213	0.0377684	ABC transporter ATP-binding protein
STM14_RS04485	2519.67	-0.30565	0.246418	-1.24037	0.214837	0.281997	2,3-diphosphoglycerate-dependent phosphoglycerate mutase
STM14_RS04490	880.426	-0.864	0.136349	-6.33669	2.34754e-10	1.24613e-09	galactose-1-epimerase
STM14_RS04495	582.619	-0.951084	0.12242	-7.76904	7.90856e-15	5.834e-14	galactokinase
STM14_RS04500	453.81	-0.732148	0.163444	-4.4795	7.48178e-06	2.42219e-05	galactose-1-phosphate uridylyltransferase
STM14_RS04505	535.699	-0.315243	0.168601	-1.86976	0.0615166	0.0939671	UDP-glucose 4-epimerase GalE
STM14_RS04510	17.7368	0.774211	0.359905	2.15115	0.0314643	0.0517924	DUF2167 domain-containing protein
STM14_RS04515	410.07	-0.650095	0.109013	-5.96348	2.4692e-09	1.16974e-08	molybdate ABC transporter ATP-binding protein ModF
STM14_RS04520	247.63	-1.23532	0.149486	-8.2638	1.41105e-16	1.16259e-15	molybdenum-dependent transcriptional regulator
STM14_RS04525	165.371	0.88677	0.213377	4.15588	3.24035e-05	9.54601e-05	multidrug efflux pump-associated protein, AcrZ family
STM14_RS04530	334.031	-0.245656	0.152988	-1.60572	0.108334	0.155379	molybdate ABC transporter substrate-binding protein
STM14_RS04535	187.409	-0.232128	0.211145	-1.09938	0.271602	0.345806	molybdate ABC transporter permease subunit
STM14_RS04540	282.557	-0.447923	0.170326	-2.6298	0.00854358	0.0160205	molybdenum ABC transporter ATP-binding protein ModC
STM14_RS04545	379.692	0.312653	0.113564	2.7531	0.00590344	0.0114835	pyridoxal phosphatase
STM14_RS04550	954.381	0.300636	0.143099	2.1009	0.0356495	0.0577732	6-phosphogluconolactonase
STM14_RS04555	1436.24	-2.77867	0.118803	-23.3888	5.55411e-121	5.3007e-119	putative acyl-CoA thioester hydrolase
STM14_RS04560	186.848	0.0708949	0.16682	0.424978	0.670853	0.730491	imidazolonepropionase
STM14_RS04565	117.579	-0.193482	0.193846	-0.998121	0.318221	0.39581	formimidoylglutamase
STM14_RS04570	121.452	0.535271	0.171774	3.11613	0.00183241	0.00391341	histidine utilization repressor
STM14_RS04575	94.0203	-0.137434	0.224082	-0.613319	0.539665	0.611176	urocanate hydratase
STM14_RS04580	110.975	0.391749	0.193204	2.02765	0.0425961	0.0678251	histidine ammonia-lyase
STM14_RS04585	202.142	0.573364	0.171138	3.3503	0.000807242	0.00183705	kinase inhibitor
STM14_RS04590	399.457	-0.234407	0.175125	-1.33851	0.18073	0.242509	adenosylmethionine--8-amino-7-oxononanoate transaminase
STM14_RS04595	631.806	-1.02915	0.165317	-6.22533	4.80546e-10	2.46236e-09	biotin synthase BioB
STM14_RS04600	382.176	-1.3938	0.210363	-6.62567	3.45674e-11	1.99186e-10	8-amino-7-oxononanoate synthase
STM14_RS04605	206.96	-1.66377	0.19593	-8.49165	2.03719e-17	1.74437e-16	malonyl-ACP O-methyltransferase BioC
STM14_RS04610	323.827	-0.711614	0.175885	-4.04592	5.21189e-05	0.000148712	ATP-dependent dethiobiotin synthetase BioD
STM14_RS04615	622.164	-0.472149	0.146676	-3.21899	0.00128642	0.00281832	excinuclease ABC subunit B
STM14_RS04620	5.10385	1.30373	0.631133	2.0657	0.0388572	0.0625017	hypothetical protein
STM14_RS04625	1081.46	1.11881	0.159512	7.01398	2.31634e-12	1.45958e-11	SPI-1 type III secretion system effector E3 ubiquitin transferase SlrP
STM14_RS04630	284.528	0.231129	0.15058	1.53493	0.124802	0.175913	uridine diphosphate-N-acetylglucosamine-binding protein YvcK
STM14_RS04635	306.717	-0.388745	0.134974	-2.88015	0.00397482	0.00799636	GTP 3',8-cyclase MoaA
STM14_RS04640	307.978	0.61178	0.168703	3.62637	0.000287434	0.000713292	molybdenum cofactor biosynthesis protein B
STM14_RS04645	350.88	0.360306	0.176884	2.03696	0.0416538	0.0664865	cyclic pyranopterin monophosphate synthase MoaC
STM14_RS04650	128.269	0.268342	0.186795	1.43656	0.150843	0.207179	molybdopterin synthase sulfur carrier subunit
STM14_RS04655	207.286	0.450705	0.195915	2.30051	0.0214192	0.0368738	molybdopterin synthase catalytic subunit MoaE
STM14_RS04660	591.932	0.31169	0.130253	2.39296	0.0167129	0.0293003	Bax inhibitor-1/YccA family protein
STM14_RS04670	116.42	0.0905209	0.291626	0.3104	0.756257	0.801762	IS200/IS605-like element IS200F family transposase
STM14_RS04675	5.32294	2.47331	0.710795	3.47964	0.000502094	0.00119105	membrane protein
STM14_RS04680	8.45288	1.94714	0.597499	3.25882	0.00111875	0.00247703	membrane protein
STM14_RS04685	24.9971	1.815	0.352334	5.15136	2.58601e-07	9.94668e-07	membrane protein
STM14_RS04690	33.4514	1.39093	0.276922	5.02284	5.09126e-07	1.90237e-06	UPF0104 family protein
STM14_RS04695	44.8972	1.67346	0.275752	6.06871	1.2894e-09	6.27042e-09	cardiolipin synthase ClsB
STM14_RS04700	14.3064	0.666752	0.412265	1.61729	0.105816	0.1521	endonuclease/exonuclease/phosphatase family protein
STM14_RS04705	84.8945	-0.35918	0.214524	-1.67431	0.09407	0.136718	membrane protein
STM14_RS04710	184.657	0.75632	0.136039	5.55958	2.70425e-08	1.15994e-07	ABC transporter permease
STM14_RS04715	121.922	0.529506	0.163707	3.23446	0.00121871	0.00267894	ABC transporter permease
STM14_RS04720	334.499	0.282518	0.131087	2.15519	0.0311468	0.0513619	ABC transporter ATP-binding protein
STM14_RS04725	270.73	0.659465	0.182109	3.62127	0.000293158	0.000727103	secretion protein HlyD
STM14_RS04730	111.942	0.327606	0.206198	1.58879	0.112107	0.160338	transcriptional regulator CecR
STM14_RS04735	183.112	-3.87705	0.2082	-18.6217	2.14116e-77	1.02173e-75	ATP-dependent RNA helicase RhlE
STM14_RS04740	390.546	0.20562	0.166961	1.23154	0.218119	0.285814	ATP-dependent DNA helicase DinG
STM14_RS04745	403.772	0.706791	0.163128	4.33274	1.47264e-05	4.5671e-05	DNA-binding protein YbiB
STM14_RS04750	112.298	1.70671	0.220893	7.72641	1.10619e-14	8.08206e-14	DUF1471 domain-containing protein
STM14_RS04760	27.3877	0.469014	0.302558	1.55016	0.121103	0.171226	DksA/TraR family C4-type zinc finger protein
STM14_RS04765	237.957	0.208509	0.150229	1.38794	0.165156	0.224381	23S rRNA (adenine(1618)-N(6))-methyltransferase RlmF
STM14_RS04770	168.639	-0.387016	0.16244	-2.38252	0.0171947	0.030053	mechanosensitive channel protein
STM14_RS04775	805.427	-2.54315	0.169994	-14.9602	1.33575e-50	3.51671e-49	glutamine ABC transporter ATP-binding protein GlnQ
STM14_RS04780	555.67	-2.46329	0.157506	-15.6394	3.92539e-55	1.16768e-53	glutamine ABC transporter permease GlnP
STM14_RS04785	1508.3	-2.86761	0.139418	-20.5684	5.2718e-94	3.50001e-92	glutamine ABC transporter substrate-binding protein GlnH
STM14_RS04790	1103.49	1.37886	0.121389	11.359	6.68747e-30	9.72549e-29	DNA starvation/stationary phase protection protein Dps
STM14_RS04795	133.772	-1.36531	0.204714	-6.66935	2.56932e-11	1.49937e-10	threonine/homoserine exporter RhtA
STM14_RS04800	5057.45	0.906551	0.329336	2.75266	0.00591135	0.011494	outer membrane protein OmpX
STM14_RS04805	185.728	-0.435522	0.176932	-2.46152	0.0138349	0.0247279	phosphoethanolamine transferase
STM14_RS04810	85.5631	-0.101542	0.191844	-0.529293	0.596602	0.663425	manganese-binding transcriptional regulator MntR
STM14_RS04815	216.285	-0.348178	0.178859	-1.94667	0.0515747	0.0804439	anion transporter
STM14_RS04820	632.318	-1.84751	0.179262	-10.3062	6.60793e-25	8.07224e-24	L,D-transpeptidase
STM14_RS04825	480.483	-2.11405	0.13373	-15.8084	2.72433e-56	8.26501e-55	ABC-F family ATPase
STM14_RS04830	24.7589	0.287867	0.443617	0.648908	0.516398	0.589783	DUF4261 domain-containing protein
STM14_RS04835	59.7984	-0.269432	0.235209	-1.1455	0.252003	0.324368	HAD family hydrolase
STM14_RS04840	145.048	0.482808	0.177553	2.71923	0.00654336	0.0126052	DUF1479 domain-containing protein
STM14_RS04845	1043.1	1.56239	0.251301	6.21721	5.06065e-10	2.58449e-09	HAD family hydrolase
STM14_RS04850	124.401	0.639248	0.168571	3.79216	0.000149345	0.000388402	glycyl radical protein
STM14_RS04855	29.2728	-0.126295	0.268703	-0.470017	0.638343	0.700587	glycyl-radical enzyme activating protein
STM14_RS04860	211.418	-0.983087	0.149536	-6.57424	4.89015e-11	2.76907e-10	molybdopterin-synthase adenylyltransferase MoeB
STM14_RS04865	465.032	-1.03802	0.117	-8.87203	7.18275e-19	6.66076e-18	molybdopterin molybdotransferase MoeA
STM14_RS04870	284.702	-0.68267	0.150613	-4.53261	5.8258e-06	1.91038e-05	beta-aspartyl-peptidase
STM14_RS04875	442.878	-0.717029	0.134103	-5.34685	8.94999e-08	3.63797e-07	glutathione ABC transporter ATP-binding protein GsiA
STM14_RS04880	509.352	0.209411	0.132529	1.58012	0.11408	0.162905	glutathione ABC transporter substrate-binding protein GsiB
STM14_RS04885	169.822	0.260969	0.162743	1.60356	0.10881	0.155915	glutathione ABC transporter permease GsiC
STM14_RS04890	226.556	-0.953943	0.159014	-5.99913	1.98383e-09	9.47644e-09	glutathione ABC transporter permease GsiD
STM14_RS04895	707.239	-2.70122	0.16513	-16.3581	3.80619e-60	1.32092e-58	30S ribosomal protein S12 methylthiotransferase RimO
STM14_RS04900	114.615	0.940375	0.319966	2.93898	0.00329292	0.00671034	biofilm formation regulator BssR
STM14_RS04905	13.1877	1.68724	0.508506	3.31802	0.000906571	0.0020438	CoA ester lyase
STM14_RS04910	43.7687	1.35337	0.342319	3.95355	7.70004e-05	0.000211982	electron transfer flavoprotein subunit beta/FixAfamily protein
STM14_RS04915	48.7144	1.71214	0.304918	5.61506	1.96489e-08	8.5481e-08	electron transfer flavoprotein subunit alpha
STM14_RS04925	175.235	2.21064	0.236897	9.33165	1.04231e-20	1.06107e-19	acyl-CoA/acyl-ACP dehydrogenase
STM14_RS04930	135.062	1.36328	0.228357	5.96994	2.37339e-09	1.12785e-08	electron transfer flavoprotein-ubiquinone oxidoreductase
STM14_RS04935	71.7332	1.46478	0.33748	4.34035	1.42257e-05	4.42115e-05	LysR family transcriptional regulator
STM14_RS04940	72.4311	1.00371	0.225083	4.45929	8.22323e-06	2.64913e-05	GntP family permease
STM14_RS04945	154.178	0.765792	0.143167	5.34894	8.84686e-08	3.60886e-07	dehydrogenase
STM14_RS04950	502.213	0.79327	0.144718	5.48147	4.21802e-08	1.76786e-07	glutathione S-transferase family protein
STM14_RS04955	387.859	-0.0772611	0.122164	-0.632436	0.527102	0.599914	serine-type D-Ala-D-Ala carboxypeptidase
STM14_RS04960	349.474	-0.139325	0.139022	-1.00218	0.316255	0.393686	DNA-binding transcriptional repressor DeoR
STM14_RS04965	210.038	-0.0693369	0.17444	-0.397482	0.691012	0.746763	undecaprenyl-diphosphate phosphatase
STM14_RS04970	160.784	-1.05421	0.183042	-5.75937	8.44309e-09	3.81062e-08	MFS transporter
STM14_RS04975	275.335	-0.060147	0.164167	-0.366377	0.714084	0.766991	HAD family hydrolase
STM14_RS04980	127.516	-0.225453	0.174385	-1.29285	0.196063	0.260565	MFS transporter
STM14_RS04985	55.6407	0.485267	0.269022	1.80382	0.07126	0.107171	TetR/AcrR family transcriptional regulator
STM14_RS04990	383.821	-0.999065	0.145295	-6.8761	6.15123e-12	3.75717e-11	aspartate:alanine antiporter
STM14_RS04995	195.939	0.4727	0.158546	2.98147	0.00286871	0.00590631	membrane protein
STM14_RS05000	238.596	0.0540477	0.149802	0.360796	0.718252	0.770565	glutaredoxin, GrxA family
STM14_RS05005	61.7908	-0.0516684	0.190172	-0.271694	0.785857	0.82816	YbjC family protein
STM14_RS05010	300.847	-0.324188	0.154453	-2.09895	0.0358213	0.0580054	nitroreductase NfsA
STM14_RS05015	329.863	-0.517436	0.146018	-3.54365	0.000394626	0.000958075	30S ribosomal protein S6--L-glutamate ligase
STM14_RS05020	271.214	-0.258167	0.113451	-2.27559	0.0228707	0.0390644	YbjN domain-containing protein
STM14_RS05025	521.646	-0.961459	0.156159	-6.15693	7.41697e-10	3.73375e-09	spermidine/putrescine ABC transporter substrate-binding protein PotF
STM14_RS05030	336.535	-1.30351	0.174475	-7.47105	7.95593e-14	5.53892e-13	putrescine ABC transporter ATP-binding subunit PotG
STM14_RS05035	185.748	-1.18556	0.207518	-5.71305	1.10966e-08	4.94972e-08	putrescine ABC transporter permease PotH
STM14_RS05040	146.201	-1.3435	0.220027	-6.10608	1.02107e-09	5.07325e-09	putrescine ABC transporter permease PotI
STM14_RS05045	89.1977	-0.306887	0.230958	-1.32876	0.183927	0.246654	YbjO family protein
STM14_RS05050	209.244	-1.22512	0.183892	-6.66219	2.6978e-11	1.57034e-10	23S rRNA (uracil(747)-C(5))-methyltransferase RlmC
STM14_RS05055	14.2773	0.0419395	0.425318	0.0986074	0.92145	0.940125	PTS sugar transporter subunit IIC
STM14_RS05060	17.4056	-0.338766	0.392151	-0.863864	0.387662	0.467337	PTS sugar transporter subunit IIB
STM14_RS05065	96.4088	0.122	0.247738	0.492455	0.622398	0.686871	sulfatase-like hydrolase/transferase
STM14_RS05070	112.47	-0.91214	0.18127	-5.03194	4.85545e-07	1.82169e-06	arginine ABC transporter substrate-binding protein
STM14_RS05075	385.567	-2.57509	0.155397	-16.571	1.12986e-61	3.95106e-60	arginine ABC transporter permease ArtM
STM14_RS05080	469.966	-2.28319	0.150332	-15.1876	4.27092e-52	1.1577e-50	arginine ABC transporter permease ArtQ
STM14_RS05085	971.37	-2.17982	0.098095	-22.2215	2.12977e-109	1.74223e-107	arginine ABC transporter substrate-binding protein
STM14_RS05090	467.852	-2.2316	0.138345	-16.1307	1.55204e-58	5.07851e-57	arginine ABC transporter ATP-binding protein ArtP
STM14_RS05095	580.977	0.00153945	0.164223	0.00937414	0.992521	0.993605	lipoprotein
STM14_RS05100	159.401	0.701754	0.178417	3.93323	8.3812e-05	0.00022922	heavy metal-binding domain-containing protein
STM14_RS05105	301.299	0.41871	0.132214	3.16693	0.00154059	0.00332428	N-acetylmuramoyl-L-alanine amidase
STM14_RS05110	607.275	0.489093	0.158538	3.08503	0.00203532	0.00431258	NAD(P)-dependent oxidoreductase
STM14_RS05115	369.499	-0.22725	0.145967	-1.55685	0.119505	0.16949	SDR family oxidoreductase
STM14_RS05120	323.379	-0.432914	0.135641	-3.19161	0.00141482	0.00308045	low-specificity L-threonine aldolase
STM14_RS05125	38.6452	-0.374136	0.249216	-1.50125	0.133291	0.186104	ubiquinone-dependent pyruvate dehydrogenase
STM14_RS05130	81.2176	-0.692686	0.190289	-3.64017	0.000272457	0.000678699	NADH oxidoreductase
STM14_RS05135	81.6555	-0.987424	0.235837	-4.1869	2.82796e-05	8.43416e-05	hydroxylamine reductase
STM14_RS05140	319.806	0.0707206	0.117	0.604447	0.545546	0.617073	lysine exporter LysO family protein
STM14_RS05145	421.792	0.197206	0.135928	1.45082	0.146831	0.202491	ATP-dependent endonuclease
STM14_RS05150	298.249	-1.6488	0.29062	-5.67339	1.4e-08	6.16672e-08	VirK/YbjX family protein
STM14_RS05155	361.916	-0.426098	0.124102	-3.43345	0.000595947	0.00139004	macrolide transporter subunit MacA
STM14_RS05160	497.125	-0.715068	0.132842	-5.38284	7.33177e-08	3.01227e-07	macrolide ABC transporter ATP-binding protein/permease MacB
STM14_RS05165	353.397	0.706774	0.176815	3.99726	6.40787e-05	0.000179428	cold shock-like protein CspD
STM14_RS05170	325.658	0.318048	0.141807	2.24283	0.0249081	0.0421203	ATP-dependent Clp protease adapter ClpS
STM14_RS05175	3230.31	0.969882	0.258427	3.75302	0.000174717	0.000449904	ATP-dependent Clp protease ATP-binding subunit ClpA
STM14_RS05180	121.028	-0.0143458	0.261672	-0.0548238	0.956279	0.967686	IS200/IS605-like element IS200F family transposase
STM14_RS05200	146.258	0.730135	0.154345	4.73055	2.23914e-06	7.79444e-06	hydrolase
STM14_RS05205	77.7727	0.967424	0.189287	5.11089	3.20638e-07	1.22404e-06	pirin family protein
STM14_RS05210	195.381	0.148864	0.142792	1.04252	0.297169	0.373479	LysR family transcriptional regulator
STM14_RS05215	578.511	-0.678644	0.274715	-2.47036	0.0134979	0.0241727	translation initiation factor IF-1
STM14_RS05220	176.082	0.296673	0.145486	2.03918	0.0414316	0.0662092	membrane protein
STM14_RS05225	448.795	0.899255	0.209719	4.28791	1.80359e-05	5.53027e-05	leucyl/phenylalanyl-tRNA--protein transferase
STM14_RS05230	1151.97	0.684533	0.178517	3.83454	0.000125798	0.000332534	cysteine/glutathione ABC transporter ATP-bindingprotein/permease CydC
STM14_RS05235	1369.39	0.734741	0.195629	3.75579	0.000172796	0.000445459	cysteine/glutathione ABC transporter permease/ATP-binding protein CydD
STM14_RS05240	2188.56	-0.0265923	0.183842	-0.144647	0.884989	0.910633	thioredoxin-disulfide reductase
STM14_RS05245	909.006	-0.0690487	0.222024	-0.310996	0.755804	0.801652	leucine-responsive transcriptional regulator Lrp
STM14_RS05250	2448.77	-0.461915	0.13495	-3.42286	0.000619658	0.00144167	DNA translocase FtsK
STM14_RS05255	678.218	0.197504	0.160509	1.23049	0.218515	0.286218	outer membrane lipoprotein chaperone LolA
STM14_RS05260	680.99	-0.0415413	0.131468	-0.31598	0.752017	0.798376	replication-associated recombination protein RarA
STM14_RS05265	2203.45	-1.34978	0.171254	-7.88173	3.22883e-15	2.44889e-14	serine--tRNA ligase
STM14_RS05270	159.236	-1.13152	0.316804	-3.57167	0.000354711	0.000869413	dimethylsulfoxide reductase subunit A
STM14_RS05275	38.2246	-0.20525	0.324875	-0.63178	0.527531	0.600253	dimethylsulfoxide reductase subunit B
STM14_RS05280	52.3892	-0.0351308	0.235743	-0.149021	0.881537	0.907896	dimethyl sulfoxide reductase anchor subunit
STM14_RS05290	331.405	0.998814	0.208603	4.7881	1.68365e-06	5.94665e-06	MFS transporter
STM14_RS05295	90.6738	-1.04438	0.299616	-3.48574	0.000490778	0.00116732	amino acid permease
STM14_RS05300	679.297	-0.460208	0.134477	-3.42222	0.000621117	0.00144433	pyruvate formate lyase 1-activating protein
STM14_RS05310	104.81	1.74371	0.677767	2.57273	0.0100899	0.0185854	SPI-2 type III secretion system effector SopD2
STM14_RS05315	5462.22	-1.85959	0.147158	-12.6367	1.32434e-36	2.4463e-35	formate C-acetyltransferase
STM14_RS05320	794.408	-1.63536	0.198266	-8.2483	1.6066e-16	1.31897e-15	formate transporter FocA
STM14_RS05325	488.769	-3.70599	0.152651	-24.2776	3.38307e-130	3.52223e-128	30S ribosomal protein S12 methylthiotransferase accessory protein YcaO
STM14_RS05330	14.7	0.527815	0.391971	1.34657	0.178119	0.239426	DUF421 domain-containing protein
STM14_RS05335	1890.11	-0.403437	0.195705	-2.06145	0.0392597	0.0631048	3-phosphoserine/phosphohydroxythreonine transaminase
STM14_RS05340	992.062	-1.01863	0.135197	-7.53438	4.90656e-14	3.45799e-13	3-phosphoshikimate 1-carboxyvinyltransferase
STM14_RS05345	152.034	-0.418962	0.14336	-2.92244	0.003473	0.00705221	M48 family metallopeptidase
STM14_RS05350	361.388	-1.64461	0.13998	-11.7489	7.15738e-32	1.11904e-30	(d)CMP kinase
STM14_RS05355	16505.3	-2.2061	0.332306	-6.63877	3.16316e-11	1.83191e-10	30S ribosomal protein S1
STM14_RS05360	718.093	-0.632244	0.198011	-3.19297	0.00140816	0.00306889	integration host factor subunit beta
STM14_RS05365	65.8163	0.297524	0.23737	1.25342	0.210052	0.27635	ComEC family protein
STM14_RS05370	649.271	-2.23453	0.154666	-14.4474	2.60157e-47	6.27251e-46	lipid A ABC transporter ATP-binding protein/permease MsbA
STM14_RS05375	249.579	-2.17418	0.15653	-13.8899	7.29802e-44	1.66329e-42	tetraacyldisaccharide 4'-kinase
STM14_RS05380	149.917	-1.40885	0.159392	-8.83885	9.67097e-19	8.932e-18	winged helix-turn-helix domain-containing protein
STM14_RS05385	154.856	-0.943592	0.147983	-6.37635	1.81359e-10	9.77419e-10	protein YcaR
STM14_RS05390	672.491	-0.960326	0.173347	-5.5399	3.02649e-08	1.28612e-07	3-deoxy-manno-octulosonate cytidylyltransferase
STM14_RS05395	107.979	-0.178047	0.232561	-0.765591	0.443919	0.523313	YcbJ family phosphotransferase
STM14_RS05400	100.53	0.124788	0.177737	0.702095	0.48262	0.560022	envelope biogenesis factor ElyC
STM14_RS05405	297.504	-1.61892	0.150434	-10.7617	5.22163e-27	6.99424e-26	tRNA uridine 5-oxyacetic acid(34) methyltransferase CmoM
STM14_RS05410	499.597	-1.6138	0.14244	-11.3297	9.35086e-30	1.35224e-28	chromosome partition protein MukF
STM14_RS05415	436.643	-1.34395	0.13539	-9.92649	3.19299e-23	3.71246e-22	chromosome partition protein MukE
STM14_RS05420	2777.93	-1.47626	0.137889	-10.7061	9.52717e-27	1.26872e-25	chromosome partition protein MukB
STM14_RS05425	1073.48	-0.218378	0.120063	-1.81887	0.0689318	0.104011	L,D-transpeptidase
STM14_RS05430	752.644	-0.205904	0.141243	-1.4578	0.144896	0.200353	YcbK family protein
STM14_RS05435	711.454	-0.37876	0.1469	-2.57836	0.00992711	0.018315	MBL fold metallo-hydrolase
STM14_RS05440	2714.26	-0.141263	0.202057	-0.699122	0.484476	0.561727	aspartate transaminase
STM14_RS05445	4043.3	-1.22046	0.20249	-6.02726	1.66761e-09	7.9993e-09	porin OmpF
STM14_RS05450	3151.41	-1.31078	0.204613	-6.40612	1.49274e-10	8.08305e-10	asparagine--tRNA ligase
STM14_RS05455	86.5808	0.566497	0.2049	2.76475	0.00569659	0.0111236	Lrp/AsnC family transcriptional regulator
STM14_RS05465	25.2405	0.389571	0.345651	1.12706	0.259715	0.333172	diaminopropionate ammonia-lyase
STM14_RS05470	18.1635	0.0993338	0.373698	0.265813	0.790383	0.831936	sodium:alanine symporter family protein
STM14_RS05475	1255.19	-0.702823	0.18985	-3.70199	0.000213919	0.000542015	nicotinate phosphoribosyltransferase
STM14_RS05480	663.796	0.28843	0.131006	2.20165	0.0276897	0.046396	site-specific integrase
STM14_RS05485	22.7677	0.858489	0.349728	2.45474	0.0140988	0.0251702	excisionase family protein
STM14_RS05490	33.1506	0.752	0.438188	1.71616	0.0861331	0.126914	DUF4060 family protein
STM14_RS05495	148.955	0.65578	0.414312	1.58282	0.113463	0.162176	recombinase RecT
STM14_RS05500	376.685	0.49917	0.593273	0.841384	0.400133	0.47972	exodeoxyribonuclease
STM14_RS05505	86.118	0.497368	0.498961	0.996809	0.318857	0.396494	hypothetical protein
STM14_RS05510	24.5602	0.56588	0.516058	1.09654	0.272841	0.346998	hypothetical protein
STM14_RS05515	199.061	0.461839	0.179144	2.57804	0.00993628	0.0183245	helix-turn-helix domain-containing protein
STM14_RS05520	20.3977	0.392363	0.433856	0.904363	0.365803	0.445085	helix-turn-helix domain-containing protein
STM14_RS05525	48.1805	0.475013	0.374926	1.26695	0.205173	0.27102	hypothetical protein
STM14_RS05530	80.589	0.768329	0.306871	2.50375	0.0122884	0.0221977	hypothetical protein
STM14_RS05535	36.5888	0.937421	0.268283	3.49416	0.000475563	0.00113703	ATP-binding protein
STM14_RS05540	11.8386	0.879141	0.422887	2.0789	0.0376265	0.0606712	DUF977 family protein
STM14_RS05545	34.1755	0.71729	0.271893	2.63814	0.00833629	0.0157025	ead/Ea22-like family protein
STM14_RS05550	481.89	1.62844	0.419427	3.88254	0.000103371	0.000278044	hypothetical protein
STM14_RS05555	134.965	0.293423	0.301423	0.973459	0.330325	0.408978	DinI family protein
STM14_RS05560	112.996	0.753384	0.38531	1.95527	0.0505513	0.0790014	hypothetical protein
STM14_RS05565	52.2166	0.343516	0.32725	1.0497	0.293854	0.369922	DUF1367 family protein
STM14_RS05575	11.3659	0.373846	0.398159	0.938936	0.347764	0.426763	hypothetical protein
STM14_RS05580	3.49876	1.59649	0.70052	2.27901	0.0226667	0.0387594	YlcG family protein
STM14_RS05585	33.4249	2.05381	0.31977	6.42277	1.3382e-10	7.27202e-10	antitermination protein
STM14_RS05590	176.44	0.610798	0.2315	2.63843	0.008329	0.0156989	hypothetical protein
STM14_RS05595	32.18	-0.807132	0.321125	-2.51345	0.0119558	0.0216309	hypothetical protein
STM14_RS05600	163.39	-1.42943	0.184585	-7.74401	9.63282e-15	7.04919e-14	hypothetical protein
STM14_RS05605	321.832	1.8699	0.169542	11.0291	2.76543e-28	3.79295e-27	type III secretion system effector protease GtgA
STM14_RS05610	16.037	2.02082	0.492839	4.10037	4.12491e-05	0.000119748	phage holin, lambda family
STM14_RS05615	21.4978	1.08164	0.33069	3.27086	0.0010722	0.00238088	lysozyme
STM14_RS05620	22.2727	1.09187	0.35088	3.1118	0.0018595	0.00396203	lysis protein
STM14_RS05625	30.9219	0.423648	0.294289	1.43956	0.149991	0.206277	DUF1441 family protein
STM14_RS05630	119.902	0.15911	0.168837	0.942389	0.345993	0.425046	phage terminase large subunit family protein
STM14_RS05635	10.2349	0.833303	0.447698	1.86131	0.062701	0.0955533	hypothetical protein
STM14_RS05640	140.045	0.696314	0.158228	4.40071	1.07896e-05	3.40877e-05	phage portal protein
STM14_RS05645	244.907	0.959251	0.169661	5.65394	1.56814e-08	6.86117e-08	Clp protease ClpP
STM14_RS05650	17.3196	-0.0313165	0.335619	-0.0933095	0.925658	0.942948	DUF2190 family protein
STM14_RS05655	20.4609	-0.056086	0.320603	-0.174939	0.861128	0.891174	ATP-binding protein
STM14_RS05660	27.2429	0.310127	0.318031	0.975145	0.329489	0.408129	phage tail protein
STM14_RS05665	14.1367	0.857773	0.518087	1.65565	0.0977918	0.141498	tail protein
STM14_RS05670	66.3383	0.271253	0.210211	1.29038	0.196918	0.261549	tail protein
STM14_RS05675	30.7806	0.363736	0.275884	1.31844	0.187357	0.25074	phage minor tail protein G
STM14_RS05680	28.2247	0.388752	0.279757	1.3896	0.164649	0.223948	phage tail assembly protein T
STM14_RS05685	201.871	0.304083	0.152458	1.99454	0.0460927	0.0727102	phage tail tape measure protein
STM14_RS05690	20.9422	0.746467	0.327394	2.28003	0.0226061	0.03867	phage tail protein
STM14_RS05695	120.568	0.787121	0.204976	3.84006	0.000123004	0.000325711	outer membrane beta-barrel protein
STM14_RS05700	422.1	-0.282423	0.130141	-2.17012	0.0299974	0.0497711	superoxide dismutase [Cu-Zn]
STM14_RS05705	58.5111	0.590935	0.269035	2.1965	0.0280564	0.0469589	phage minor tail protein L
STM14_RS05710	58.6457	0.560764	0.21677	2.58691	0.00968417	0.0179028	phage tail protein
STM14_RS05715	75.8835	0.788734	0.192653	4.09406	4.23877e-05	0.000122742	tail assembly protein
STM14_RS05725	18.6325	1.36167	0.422854	3.22019	0.00128104	0.00280921	hypothetical protein
STM14_RS05730	92.34	0.586198	0.25634	2.2868	0.0222074	0.0380444	tail protein
STM14_RS05735	31.1117	1.27283	0.276678	4.60039	4.2171e-06	1.41528e-05	tail fiber assembly protein
STM14_RS05745	70.6716	1.70465	0.374044	4.55735	5.18041e-06	1.71223e-05	SPI-2 type III secretion system effector SseI
STM14_RS05755	104.366	1.68884	0.218756	7.72022	1.16127e-14	8.44941e-14	SOS response-associated peptidase
STM14_RS05760	149.065	1.0966	0.155331	7.05976	1.66796e-12	1.06568e-11	hypothetical protein
STM14_RS05765	521.507	1.05351	0.378445	2.78379	0.00537273	0.0105226	hypothetical protein
STM14_RS05770	36.2512	1.7999	0.414832	4.33888	1.43214e-05	4.44787e-05	DinI-like family protein
STM14_RS05775	1932.07	0.412527	0.128169	3.21861	0.00128814	0.00282073	aminopeptidase N
STM14_RS05780	471.188	-1.80881	0.116057	-15.5856	9.12682e-55	2.66305e-53	quinone-dependent dihydroorotate dehydrogenase
STM14_RS05785	253.285	-0.245829	0.192846	-1.27474	0.2024	0.267512	cell division protein ZapC
STM14_RS05790	222.251	-1.55504	0.178622	-8.70578	3.154e-18	2.82749e-17	MOSC domain-containing protein
STM14_RS05795	711.561	-2.20096	0.16296	-13.5061	1.43881e-41	3.05148e-40	bifunctional 23S rRNA (guanine(2069)-N(7))-methyltransferase RlmK/23S rRNA (guanine(2445)-N(2))-methyltransferase RlmL
STM14_RS05800	751.111	-2.31138	0.130578	-17.7012	4.10784e-70	1.72642e-68	ABC transporter ATP-binding protein
STM14_RS05805	232.489	-0.909442	0.141491	-6.42757	1.29663e-10	7.06286e-10	membrane integrity-associated transporter subunit PqiA
STM14_RS05810	594.75	-0.750386	0.115256	-6.5106	7.48505e-11	4.17649e-10	intermembrane transport protein PqiB
STM14_RS05815	210.024	-0.642269	0.153075	-4.19577	2.71949e-05	8.13183e-05	membrane integrity-associated transporter subunit PqiC
STM14_RS05820	269.377	2.22373	0.292646	7.5987	2.9913e-14	2.13444e-13	ribosome modulation factor
STM14_RS05825	580.818	-2.39289	0.190537	-12.5587	3.56336e-36	6.45208e-35	bifunctional 3-hydroxydecanoyl-ACP dehydratase/trans-2-decenoyl-ACP isomerase
STM14_RS05830	695.973	-3.14956	0.189354	-16.6332	4.00486e-62	1.41125e-60	Lon protease family protein
STM14_RS05835	236.656	0.93465	0.142996	6.5362	6.30999e-11	3.53375e-10	macrodomain Ter protein MatP
STM14_RS05840	28800	-0.187592	0.335801	-0.55864	0.576408	0.645921	porin OmpA
STM14_RS05845	229.131	0.896766	0.305008	2.94014	0.00328066	0.0066943	cell division inhibitor SulA
STM14_RS05850	110.389	0.641109	0.184107	3.48225	0.000497212	0.00118078	TfoX/Sxy family DNA transformation protein
STM14_RS05855	610.079	0.00425965	0.112734	0.037785	0.969859	0.978177	TIGR01666 family membrane protein
STM14_RS05860	160.056	0.290331	0.156607	1.85389	0.0637548	0.0969657	YccF domain-containing protein
STM14_RS05865	731.365	0.0766797	0.110894	0.691471	0.48927	0.566501	DNA helicase IV
STM14_RS05870	340.254	-0.233922	0.137421	-1.70223	0.0887118	0.130295	methylglyoxal synthase
STM14_RS05875	26.2466	0.608973	0.28123	2.16539	0.0303575	0.0502594	DUF2057 family protein
STM14_RS05880	333.738	0.784094	0.178943	4.3818	1.17704e-05	3.70077e-05	CoA-binding protein
STM14_RS05885	310.532	0.165312	0.222165	0.744094	0.45682	0.53645	heat shock protein HspQ
STM14_RS05890	391.654	-2.2768	0.134467	-16.932	2.61389e-64	9.65665e-63	23S rRNA (cytosine(1962)-C(5))-methyltransferaseRlmI
STM14_RS05895	67.7788	0.471439	0.252764	1.86513	0.0621626	0.0948275	YbhB/YbcL family Raf kinase inhibitor-like protein
STM14_RS05900	158.422	0.69828	0.165378	4.22232	2.418e-05	7.2922e-05	helix-turn-helix transcriptional regulator
STM14_RS05905	113.892	0.949522	0.212096	4.47685	7.57526e-06	2.449e-05	acylphosphatase
STM14_RS05910	251.426	0.255133	0.199597	1.27824	0.201165	0.26634	sulfurtransferase TusE
STM14_RS05915	704.768	-0.105792	0.105244	-1.0052	0.3148	0.392514	FtsH protease modulator YccA
STM14_RS05925	98.871	1.49491	0.30882	4.84072	1.29368e-06	4.64812e-06	type III secretion system effector protease PipA
STM14_RS05930	75.4028	2.52761	0.412481	6.12782	8.90894e-10	4.46031e-09	SPI-2 type III secretion system effector PipB
STM14_RS05935	126.282	1.9841	0.485239	4.0889	4.33415e-05	0.000125187	membrane protein
STM14_RS05940	870.312	1.55154	0.403088	3.84915	0.00011853	0.00031491	type III secretion system chaperone SigE
STM14_RS05945	4116.49	1.20941	0.35154	3.44033	0.00058101	0.00136004	SPI-1 type III secretion system effector inositol phosphate phosphatase SopB
STM14_RS05950	31.6895	-1.67392	0.365868	-4.57521	4.75751e-06	1.58043e-05	YlcI/YnfO family protein
STM14_RS05955	29.4112	-1.17416	0.356122	-3.29708	0.000976944	0.00219059	hypothetical protein
STM14_RS05960	78.5337	0.584238	0.18864	3.09711	0.0019542	0.00415029	C69 family dipeptidase
STM14_RS05965	132.866	0.75707	0.170607	4.43751	9.10049e-06	2.90518e-05	heavy metal sensor histidine kinase
STM14_RS05970	135.613	0.44227	0.164549	2.68778	0.00719297	0.0137697	response regulator transcription factor HprR
STM14_RS05975	118.936	1.32991	0.190607	6.97724	3.01026e-12	1.87619e-11	hydroxyisourate hydrolase
STM14_RS05980	28.9752	1.42034	0.29058	4.88796	1.01884e-06	3.70128e-06	4-hydroxyphenylacetate 3-monooxygenase reductasesubunit
STM14_RS05985	34.8505	1.14045	0.274157	4.15984	3.18465e-05	9.39399e-05	4-hydroxyphenylacetate 3-monooxygenase, oxygenase component
STM14_RS05990	85.3972	0.238504	0.20414	1.16834	0.242671	0.31363	homoprotocatechuate degradation operon regulatorHpaR
STM14_RS05995	43.8641	-0.608943	0.280231	-2.173	0.0297803	0.0494647	4-hydroxyphenylacetate degradation bifunctional isomerase/decarboxylase
STM14_RS06000	53.4126	-0.245408	0.262239	-0.935818	0.349367	0.428408	5-carboxymethyl-2-hydroxymuconate semialdehyde dehydrogenase
STM14_RS06005	66.5647	0.18964	0.238124	0.796394	0.425803	0.505469	3,4-dihydroxyphenylacetate 2,3-dioxygenase
STM14_RS06010	22.3387	-0.120208	0.325422	-0.369391	0.711836	0.764936	5-carboxymethyl-2-hydroxymuconate Delta-isomerase
STM14_RS06015	35.0355	0.200091	0.280519	0.71329	0.475666	0.553474	2-oxo-hepta-3-ene-1,7-dioic acid hydratase
STM14_RS06020	29.0439	-0.269048	0.266224	-1.01061	0.312204	0.389915	4-hydroxy-2-oxoheptanedioate aldolase
STM14_RS06025	52.0431	0.693192	0.266775	2.59841	0.00936564	0.0173982	4-hydroxyphenylacetate permease
STM14_RS06030	34.7895	0.812411	0.317509	2.55871	0.0105062	0.0192439	4-hydroxyphenylacetate catabolism regulatory protein HpaA
STM14_RS06035	84.1329	0.700573	0.202129	3.46597	0.000528329	0.001245	MBL fold metallo-hydrolase
STM14_RS06040	10.0688	1.17131	0.585324	2.00113	0.0453785	0.0717565	anti-adapter protein IraM
STM14_RS06045	156.154	-0.168569	0.17108	-0.985326	0.324464	0.402592	chaperone modulator CbpM
STM14_RS06050	491.557	-0.163042	0.15722	-1.03703	0.299724	0.375968	curved DNA-binding protein
STM14_RS06055	70.7547	0.0130319	0.231984	0.0561759	0.955202	0.966809	copper resistance protein
STM14_RS06060	34.899	-0.14956	0.266708	-0.560763	0.574959	0.644455	DUF255 domain-containing protein
STM14_RS06065	20.5956	0.269364	0.332089	0.811121	0.417296	0.496528	thioredoxin domain-containing protein
STM14_RS06070	20.6307	-0.195076	0.328861	-0.593186	0.553057	0.624335	protein disulfide oxidoreductase
STM14_RS06075	204.622	-0.770303	0.18978	-4.05892	4.92996e-05	0.000141063	bifunctional glucose-1-phosphatase/inositol phosphatase
STM14_RS06080	109.006	1.05387	0.214747	4.90751	9.22383e-07	3.37765e-06	hypothetical protein
STM14_RS06085	165.874	0.497259	0.140365	3.54261	0.000396189	0.000961303	NAD(P)H:quinone oxidoreductase
STM14_RS06090	227.584	3.16629	0.251341	12.5976	2.1764e-36	4.00405e-35	general stress protein
STM14_RS06095	210.508	0.0623746	0.16091	0.387638	0.698284	0.753555	HTH-type transcriptional regulator RutR
STM14_RS06100	317.734	-0.126449	0.163982	-0.771113	0.44064	0.519982	lysozyme inhibitor LprI family protein
STM14_RS06105	3713.23	-0.755561	0.197338	-3.82877	0.000128785	0.00033945	trifunctional transcriptional regulator/proline dehydrogenase/L-glutamate gamma-semialdehyde dehydrogenase
STM14_RS06110	592.944	-0.957821	0.148865	-6.43418	1.24142e-10	6.77016e-10	sodium/proline symporter PutP
STM14_RS06120	4867.06	5.17332	0.279137	18.5333	1.11241e-76	5.19994e-75	phosphate starvation-inducible protein PhoH
STM14_RS06125	821.515	0.490283	0.144735	3.38746	0.000705424	0.00162064	MurR/RpiR family transcriptional regulator
STM14_RS06130	522.553	2.20636	0.16746	13.1754	1.21549e-39	2.43152e-38	sodium:solute symporter
STM14_RS06135	16.6531	-0.251046	0.400392	-0.626999	0.53066	0.603214	N-acetylmannosamine-6-phosphate 2-epimerase
STM14_RS06140	7.15594	0.0410981	0.628317	0.0654098	0.947848	0.961277	N-acetylneuraminate epimerase
STM14_RS06145	6.70861	0.424487	0.670735	0.632868	0.52682	0.599742	outer membrane protein
STM14_RS06150	36.1697	2.09931	0.305015	6.88264	5.87527e-12	3.59341e-11	MFS transporter
STM14_RS06155	226.068	1.09006	0.186309	5.85085	4.89054e-09	2.25388e-08	Gfo/Idh/MocA family oxidoreductase
STM14_RS06175	560.489	-1.49221	0.170997	-8.72657	2.62512e-18	2.37193e-17	glyoxylate/hydroxypyruvate reductase GhrA
STM14_RS06180	535.251	-0.33446	0.171845	-1.94629	0.0516199	0.0804869	phosphatase
STM14_RS06185	408.386	-0.374544	0.144453	-2.59284	0.00951859	0.0176394	molecular chaperone
STM14_RS06190	202.069	-0.33035	0.171599	-1.92513	0.0542132	0.0839307	DUF1097 domain-containing protein
STM14_RS06195	73.6124	1.16665	0.251561	4.63762	3.52452e-06	1.19776e-05	curli production assembly/transport protein CsgG
STM14_RS06200	19.1183	0.963531	0.359759	2.67827	0.00740044	0.0141177	curli production assembly/transport protein CsgF
STM14_RS06205	19.378	0.604733	0.35707	1.69359	0.0903424	0.132139	curli production assembly/transport protein CsgE
STM14_RS06210	36.4222	1.15397	0.437577	2.63719	0.00835957	0.0157205	transcriptional regulator CsgD
STM14_RS06215	4.85079	1.30962	0.749818	1.74659	0.0807084	0.119911	curlin minor subunit CsgB
STM14_RS06220	34.9458	-0.0629924	0.361458	-0.174273	0.861651	0.891423	curlin major subunit CsgA
STM14_RS06225	9.62734	1.96395	0.515305	3.81124	0.000138271	0.000361748	curli assembly protein CsgC
STM14_RS06230	96.2626	-0.176735	0.262258	-0.673899	0.500375	0.575934	type 1 fimbrial protein
STM14_RS06235	256.914	0.536402	0.189909	2.82452	0.00473517	0.00934589	O-acetyl-ADP-ribose deacetylase
STM14_RS06240	407.072	0.840062	0.120126	6.99319	2.68701e-12	1.68389e-11	phospholipase D family protein
STM14_RS06245	258.131	1.28861	0.173973	7.40695	1.29239e-13	8.8438e-13	glucans biosynthesis protein MdoC
STM14_RS06250	1429.54	-1.21392	0.111082	-10.9281	8.45626e-28	1.1461e-26	glucans biosynthesis protein MdoG
STM14_RS06255	1660.1	-1.58119	0.12052	-13.1197	2.53837e-39	5.01219e-38	glucans biosynthesis glucosyltransferase MdoH
STM14_RS06260	83.3408	0.444823	0.257891	1.72485	0.0845541	0.124989	YceK/YidQ family lipoprotein
STM14_RS06265	82.5708	1.39506	0.235381	5.92684	3.08818e-09	1.44504e-08	SecY/SecA suppressor protein
STM14_RS06270	56.3004	0.713316	0.249822	2.8553	0.00429965	0.00857497	multidrug efflux MFS transporter MdtG
STM14_RS06275	345.424	0.05425	0.138916	0.390525	0.696149	0.751427	LpxL/LpxP family Kdo(2)-lipid IV(A) lauroyl/palmitoleoyl acyltransferasee
STM14_RS06280	291.053	-1.35101	0.200777	-6.72892	1.70923e-11	1.00514e-10	rhodanese-related sulfurtransferase
STM14_RS06285	187.365	-0.203202	0.169098	-1.20168	0.229487	0.29849	YceI family protein
STM14_RS06290	47.5066	0.449024	0.239693	1.87333	0.0610235	0.0933385	cytochrome b
STM14_RS06295	25.4311	2.15837	0.412277	5.23523	1.64782e-07	6.52434e-07	DUF2770 family protein
STM14_RS06300	775.291	0.605299	0.185157	3.26911	0.00107886	0.00239335	N-methyl-L-tryptophan oxidase
STM14_RS06305	386.501	1.3657	0.305379	4.47215	7.74364e-06	2.50167e-05	biofilm formation regulator BssS
STM14_RS06310	249.503	-0.156638	0.241235	-0.649317	0.516133	0.589628	DNA damage-inducible protein I
STM14_RS06315	1217.14	-1.56032	0.141684	-11.0127	3.32014e-28	4.52665e-27	dihydroorotase
STM14_RS06320	430.206	0.425368	0.184279	2.30828	0.0209837	0.0361512	lipoprotein
STM14_RS06325	611.03	0.769161	0.121961	6.30662	2.85202e-10	1.50693e-09	glutaredoxin 2
STM14_RS06330	129.481	0.82167	0.178968	4.59116	4.40793e-06	1.47392e-05	multidrug efflux MFS transporter MdtH
STM14_RS06335	270.483	-0.17764	0.146832	-1.20982	0.226348	0.295329	ribosomal protein S5-alanine N-acetyltransferase
STM14_RS06340	334.538	0.0721734	0.13972	0.516559	0.605464	0.671419	YceH family protein
STM14_RS06345	353.665	0.22141	0.137911	1.60546	0.108393	0.155414	Gfo/Idh/MocA family oxidoreductase
STM14_RS06350	357.292	-0.744652	0.123675	-6.02104	1.73303e-09	8.29879e-09	murein biosynthesis integral membrane protein MurJ
STM14_RS06355	437.034	-0.227136	0.239122	-0.949873	0.342177	0.421601	flagella biosynthesis chaperone FlgN
STM14_RS06360	386.098	-0.310601	0.276694	-1.12255	0.26163	0.335159	anti-sigma-28 factor FlgM
STM14_RS06365	336.321	-0.875007	0.249558	-3.50622	0.000454511	0.00108954	flagellar basal body P-ring formation protein FlgA
STM14_RS06370	384.56	-1.2193	0.319646	-3.81453	0.000136445	0.000357378	flagellar basal body rod protein FlgB
STM14_RS06375	439.628	-1.2763	0.292324	-4.36604	1.26517e-05	3.96155e-05	flagellar basal body rod protein FlgC
STM14_RS06380	918.7	-1.38688	0.289251	-4.79471	1.62908e-06	5.7628e-06	flagellar hook assembly protein FlgD
STM14_RS06385	2122.66	-1.50956	0.288434	-5.23364	1.66208e-07	6.57511e-07	flagellar hook protein FlgE
STM14_RS06390	914.745	-1.583	0.263585	-6.00563	1.90592e-09	9.11381e-09	flagellar basal body rod protein FlgF
STM14_RS06395	860.306	-1.65114	0.263384	-6.26894	3.63509e-10	1.89662e-09	flagellar basal-body rod protein FlgG
STM14_RS06400	358.922	-1.27769	0.267556	-4.77543	1.7932e-06	6.3141e-06	flagellar basal body L-ring protein FlgH
STM14_RS06405	501.935	-1.2325	0.238227	-5.17361	2.29608e-07	8.89878e-07	flagellar basal body P-ring protein FlgI
STM14_RS06410	328.816	-1.08812	0.224373	-4.84963	1.23693e-06	4.45821e-06	flagellar assembly peptidoglycan hydrolase FlgJ
STM14_RS06415	1114.88	-1.46508	0.21684	-6.7565	1.4137e-11	8.39968e-11	flagellar hook-associated protein FlgK
STM14_RS06420	912.321	-1.35592	0.223041	-6.07923	1.20763e-09	5.92305e-09	flagellar hook-filament junction protein FlgL
STM14_RS06425	2634.48	-2.15517	0.11449	-18.824	4.79838e-79	2.44237e-77	ribonuclease E
STM14_RS06435	313.604	-1.4753	0.22531	-6.54784	5.83757e-11	3.28929e-10	23S rRNA pseudouridine(955/2504/2580) synthase RluC
STM14_RS06440	81.4354	-0.641084	0.201926	-3.17484	0.00149918	0.0032487	DUF3053 domain-containing protein
STM14_RS06445	59.4688	1.15505	0.249241	4.63425	3.58242e-06	1.21563e-05	hypothetical protein
STM14_RS06450	316.183	0.886957	0.18346	4.8346	1.33413e-06	4.78221e-06	septum formation inhibitor Maf
STM14_RS06455	2288.45	-3.26428	0.148183	-22.0287	1.52925e-107	1.18737e-105	23S rRNA accumulation protein YceD
STM14_RS06460	1255.4	-3.01724	0.176546	-17.0904	1.74852e-65	6.73108e-64	50S ribosomal protein L32
STM14_RS06465	1011.6	-2.18053	0.171862	-12.6877	6.92107e-37	1.28884e-35	phosphate acyltransferase PlsX
STM14_RS06470	1081.16	-1.18156	0.162699	-7.26224	3.80721e-13	2.5461e-12	beta-ketoacyl-ACP synthase III
STM14_RS06475	1315.97	-1.24788	0.176322	-7.07726	1.47035e-12	9.43374e-12	ACP S-malonyltransferase
STM14_RS06480	2121.36	-1.37327	0.15051	-9.12411	7.23269e-20	7.01969e-19	3-oxoacyl-ACP reductase FabG
STM14_RS06485	2620.17	-0.296119	0.208697	-1.4189	0.15593	0.213419	acyl carrier protein
STM14_RS06490	4303.58	-0.805151	0.217296	-3.70532	0.000211122	0.000536411	beta-ketoacyl-ACP synthase II
STM14_RS06495	316.041	0.329145	0.113782	2.89278	0.00381854	0.00770266	aminodeoxychorismate lyase
STM14_RS06500	393.576	0.141101	0.158634	0.889478	0.373746	0.453545	cell division protein YceG
STM14_RS06505	296.149	-0.440435	0.141498	-3.11265	0.00185417	0.00395435	dTMP kinase
STM14_RS06510	353.012	-0.737782	0.132926	-5.55031	2.85157e-08	1.21857e-07	DNA polymerase III subunit delta'
STM14_RS06515	420.28	-0.433087	0.105081	-4.12144	3.76511e-05	0.00010993	metal-dependent hydrolase
STM14_RS06520	5622.16	-2.8102	0.23046	-12.1939	3.35037e-34	5.60148e-33	PTS glucose transporter subunit IIBC
STM14_RS06525	59.9508	-0.0224836	0.22871	-0.0983064	0.921689	0.94016	ferric-rhodotorulic acid/ferric-coprogen receptor FhuE
STM14_RS06530	558.365	0.228276	0.137495	1.66025	0.096865	0.140335	purine nucleoside phosphoramidase
STM14_RS06535	426.341	0.122296	0.203114	0.602106	0.547104	0.61853	YcfL family protein
STM14_RS06540	794.244	0.374807	0.16391	2.28666	0.0222154	0.0380444	penicillin-binding protein activator LpoB
STM14_RS06545	459.474	0.340508	0.12742	2.67233	0.00753276	0.0143423	thiamine kinase
STM14_RS06550	541.131	0.0575189	0.15863	0.362599	0.716905	0.76948	beta-N-acetylhexosaminidase
STM14_RS06555	503.377	0.609815	0.171134	3.56337	0.000366128	0.000895001	alpha/beta hydrolase
STM14_RS06560	579.886	-1.08489	0.359587	-3.01703	0.00255262	0.00530801	NADH-quinone dehydrogenase
STM14_RS06565	257.358	1.21074	0.164283	7.36983	1.70845e-13	1.16119e-12	glycine zipper 2TM domain-containing protein
STM14_RS06570	480.425	-0.146793	0.151353	-0.969867	0.332113	0.410858	TetR family copper-responsive transcriptional repressor ComR
STM14_RS06575	706.322	2.22777	0.344188	6.47255	9.6364e-11	5.33789e-10	DUF1471 domain-containing protein
STM14_RS06580	64.2061	0.203748	0.252605	0.80659	0.419903	0.499177	L,D-transpeptidase family protein
STM14_RS06585	1350.03	-0.724751	0.100277	-7.22747	4.92082e-13	3.25755e-12	transcription-repair coupling factor
STM14_RS06590	415.946	-1.49672	0.171883	-8.7078	3.09818e-18	2.78837e-17	lipoprotein-releasing ABC transporter permease subunit LolC
STM14_RS06595	248.666	-1.47424	0.160699	-9.17392	4.56133e-20	4.46484e-19	lipoprotein-releasing ABC transporter ATP-binding protein LolD
STM14_RS06600	412.882	-1.68452	0.179977	-9.35966	7.99972e-21	8.25377e-20	lipoprotein-releasing ABC transporter permease subunit LolE
STM14_RS06605	451.975	-1.43153	0.146709	-9.75765	1.71078e-22	1.93509e-21	N-acetylglucosamine kinase
STM14_RS06610	636.471	-0.792532	0.13673	-5.79634	6.77769e-09	3.08022e-08	NAD-dependent protein deacylase
STM14_RS06615	1369.81	-1.64557	0.136482	-12.0571	1.78004e-33	2.92271e-32	spermidine/putrescine ABC transporter substrate-binding protein PotD
STM14_RS06620	298.22	-1.7273	0.145757	-11.8505	2.13953e-32	3.43901e-31	spermidine/putrescine ABC transporter permease PotC
STM14_RS06625	64.968	1.05593	0.367068	2.87667	0.00401899	0.008075	SPI-2 type III secretion system effector SifA
STM14_RS06630	239.895	-2.25215	0.176231	-12.7795	2.1344e-37	4.04036e-36	spermidine/putrescine ABC transporter permease PotB
STM14_RS06635	342.562	-2.62442	0.154118	-17.0287	5.03146e-65	1.87391e-63	spermidine/putrescine ABC transporter ATP-binding protein PotA
STM14_RS06640	388.584	0.0635306	0.245609	0.258666	0.795893	0.836427	peptidase T
STM14_RS06645	119.969	0.0168068	0.2709	0.0620404	0.950531	0.963166	IS200/IS605-like element IS200F family transposase
STM14_RS06650	123.837	0.61787	0.17527	3.52525	0.000423077	0.00102114	hypothetical protein
STM14_RS06655	977.731	0.462782	0.212932	2.17338	0.0297517	0.049435	cupin domain-containing protein
STM14_RS06660	485.423	-0.287596	0.149242	-1.92704	0.0539742	0.0836171	two-component system sensor histidine kinase PhoQ
STM14_RS06665	647.608	-0.703641	0.171844	-4.09464	4.22818e-05	0.000122513	two-component system response regulator PhoP
STM14_RS06670	2255.84	-2.5003	0.14235	-17.5644	4.61148e-69	1.88618e-67	adenylosuccinate lyase
STM14_RS06675	379.211	-1.56572	0.139902	-11.1916	4.48502e-29	6.34132e-28	high frequency lysogenization protein HflD
STM14_RS06680	876.325	-1.32603	0.167656	-7.90923	2.58977e-15	1.974e-14	tRNA 2-thiouridine(34) synthase MnmA
STM14_RS06685	171.687	0.38897	0.146831	2.6491	0.00807054	0.0152773	NUDIX hydrolase
STM14_RS06690	109.952	0.208369	0.174372	1.19497	0.232098	0.301373	DUF1311 domain-containing protein
STM14_RS06695	176.132	0.321227	0.190736	1.68414	0.0921548	0.134318	23S rRNA pseudouridine(2457) synthase RluE
STM14_RS06700	5651.78	0.669133	0.249263	2.68444	0.00726509	0.013873	NADP-dependent isocitrate dehydrogenase
STM14_RS06705	219.19	1.27338	0.247045	5.15446	2.54359e-07	9.80001e-07	tyrosine-type recombinase/integrase
STM14_RS06710	62.108	0.825612	0.376389	2.19351	0.0282707	0.0472313	excisionase
STM14_RS06720	67.1254	0.854812	0.423665	2.01766	0.0436265	0.069312	hypothetical protein
STM14_RS06725	78.3705	0.796292	0.417916	1.90539	0.0567293	0.0872949	hypothetical protein
STM14_RS06730	196.178	0.587642	0.457751	1.28376	0.199226	0.264238	recombination protein RecT
STM14_RS06745	16.7977	0.985179	0.454899	2.16571	0.0303332	0.0502373	hypothetical protein
STM14_RS06750	2429.6	0.357477	0.221755	1.61204	0.106954	0.153495	ParA family protein
STM14_RS06755	199.614	-0.139603	0.165671	-0.842653	0.399423	0.479119	helix-turn-helix domain-containing protein
STM14_RS06760	42.2289	0.757256	0.501915	1.50873	0.131367	0.183697	Rha family transcriptional regulator
STM14_RS06765	134.763	0.492823	0.419034	1.17609	0.239558	0.310004	hypothetical protein
STM14_RS06770	223.153	1.24906	0.422676	2.95513	0.00312541	0.00639746	replication protein
STM14_RS06775	164.428	1.14295	0.42041	2.71867	0.00655458	0.0126215	Replication protein 14
STM14_RS06780	154.807	1.15665	0.379261	3.04974	0.00229037	0.00479534	ead/Ea22-like family protein
STM14_RS06785	102.239	0.926099	0.425424	2.17688	0.0294893	0.0490524	class I SAM-dependent methyltransferase
STM14_RS06790	136.482	1.06854	0.38303	2.78971	0.0052756	0.0103413	DUF550 domain-containing protein
STM14_RS06795	51.2896	1.08502	0.335609	3.233	0.00122499	0.00268894	ASCH domain-containing protein
STM14_RS06805	153.519	0.527883	0.305445	1.72825	0.0839443	0.124128	DinI family protein
STM14_RS06815	84.4461	0.482295	0.349542	1.37979	0.16765	0.226684	DUF1367 family protein
STM14_RS06820	12.1902	0.450741	0.609443	0.739595	0.459545	0.538409	hypothetical protein
STM14_RS06825	17.2337	0.997237	0.5227	1.90786	0.0564097	0.0868907	DUF1364 family protein
STM14_RS06830	53.9788	1.21526	0.368705	3.29603	0.000980625	0.00219777	DUF1133 family protein
STM14_RS06835	75.9866	-1.051	0.25389	-4.1396	3.47915e-05	0.00010197	ORF6N domain-containing protein
STM14_RS06840	177.027	1.20789	0.346234	3.48866	0.000485446	0.00115764	hypothetical protein
STM14_RS06845	125.488	1.73181	0.333134	5.19853	2.00875e-07	7.81825e-07	hypothetical protein
STM14_RS06850	388.937	0.844726	0.259458	3.25573	0.00113101	0.00250056	DUF2441 domain-containing protein
STM14_RS06855	53.4735	1.53365	0.510058	3.00683	0.00263991	0.0054771	alpha/beta hydrolase
STM14_RS06860	93.543	1.307	0.426351	3.06555	0.00217272	0.00458041	lysozyme
STM14_RS06865	127.432	1.52687	0.37892	4.02954	5.58872e-05	0.000158037	lysis protein
STM14_RS06870	195.634	0.563893	0.209222	2.69519	0.00703492	0.0134954	hypothetical protein
STM14_RS06875	62.1424	1.78456	0.414155	4.30892	1.64054e-05	5.05742e-05	terminase small subunit
STM14_RS06880	227.632	0.923179	0.371633	2.48411	0.0129875	0.0233225	phage terminase large subunit family protein
STM14_RS06885	22.4886	1.50234	0.385431	3.89782	9.70637e-05	0.00026233	head-tail joining protein
STM14_RS06890	265.452	0.952771	0.309617	3.07726	0.00208915	0.00441847	phage portal protein
STM14_RS06895	434.454	1.43579	0.320462	4.48037	7.45132e-06	2.41404e-05	S49 family peptidase
STM14_RS06900	145.916	1.36975	0.350044	3.91307	9.11303e-05	0.000247169	head decoration protein
STM14_RS06905	379.764	1.24006	0.331824	3.73709	0.000186163	0.000476965	major capsid protein
STM14_RS06910	80.0467	1.28884	0.344983	3.73595	0.000187009	0.000478866	DNA packaging protein
STM14_RS06915	50.954	1.09356	0.343655	3.18214	0.00146192	0.00317546	tail attachment protein
STM14_RS06920	167.957	0.716326	0.271589	2.63754	0.00835093	0.0157107	phage tail protein
STM14_RS06925	685.243	0.598705	0.216791	2.76168	0.00575055	0.0112147	IS200/IS605 family element transposase accessoryprotein TnpB
STM14_RS06930	60.1154	0.795834	0.366299	2.17264	0.0298076	0.0494921	tail protein
STM14_RS06935	147.53	1.14414	0.257267	4.44728	8.69636e-06	2.78199e-05	tail protein
STM14_RS06940	50.178	1.09477	0.407522	2.6864	0.00722261	0.0138149	phage minor tail protein G
STM14_RS06945	33.3702	0.898217	0.419475	2.14129	0.0322508	0.0529537	phage tail assembly protein T
STM14_RS06950	305.825	0.71858	0.225241	3.19028	0.00142136	0.00309177	phage tail tape measure protein
STM14_RS06955	35.385	0.606116	0.33793	1.79362	0.0728746	0.109366	phage tail protein
STM14_RS06960	94.0902	1.0935	0.220414	4.96111	7.00897e-07	2.58728e-06	phage minor tail protein L
STM14_RS06965	67.406	1.02143	0.231504	4.41214	1.02352e-05	3.24256e-05	phage tail protein
STM14_RS06970	68.4339	1.34122	0.248971	5.38707	7.1616e-08	2.945e-07	tail assembly protein
STM14_RS06975	165.206	0.388135	0.420521	0.922986	0.356015	0.435488	host specificity protein J
STM14_RS06980	24.5161	1.29537	0.488316	2.65274	0.00798422	0.0151327	hypothetical protein
STM14_RS06985	131.425	0.679955	0.353239	1.92492	0.05424	0.0839437	phage tail protein
STM14_RS06990	75.5996	1.44419	0.272223	5.30516	1.12574e-07	4.53562e-07	tail fiber assembly protein
STM14_RS06995	15.7136	0.863078	0.397424	2.17168	0.0298796	0.0495937	hypothetical protein
STM14_RS07010	515.32	0.559559	0.138582	4.03776	5.39648e-05	0.000153168	type III secretion system effector E3 ubiquitin transferase SspH1
STM14_RS07015	18.5735	1.11387	0.388236	2.86906	0.004117	0.0082502	SOS response-associated peptidase
STM14_RS07020	190.844	-0.00686197	0.463695	-0.0147985	0.988193	0.991005	type III secretion system effector SopF
STM14_RS07030	35.9092	1.2706	0.527834	2.4072	0.0160755	0.028302	hypothetical protein
STM14_RS07035	259.142	0.632041	0.166281	3.80104	0.000144088	0.000375465	virulence protein MsgA
STM14_RS07040	319.133	-0.884019	0.253531	-3.48683	0.000488783	0.00116378	ricin-type beta-trefoil lectin domain protein
STM14_RS07045	33.8961	0.0924446	0.43908	0.210541	0.833245	0.868311	cold shock-like protein CspF
STM14_RS07050	6.85118	0.663039	0.608676	1.08931	0.276016	0.350451	virulence protein PagD
STM14_RS07065	184.617	-0.553993	0.417532	-1.32683	0.184566	0.247438	virulence membrane protein PagC
STM14_RS07080	277.871	-0.0749848	0.24441	-0.306799	0.758996	0.80448	c-type lysozyme inhibitor
STM14_RS07105	3295.16	4.64735	0.440944	10.5395	5.67773e-26	7.34736e-25	Hsp20 family protein
STM14_RS07115	99.9572	1.21539	0.228405	5.32122	1.03075e-07	4.17125e-07	exo-alpha-sialidase
STM14_RS07120	347.129	1.28679	0.208727	6.16495	7.05048e-10	3.561e-09	cytochrome b
STM14_RS07125	155.669	0.299376	0.338351	0.884807	0.376261	0.456113	hypothetical protein
STM14_RS07130	161.946	-1.28875	0.221813	-5.81006	6.24495e-09	2.85225e-08	ABC transporter substrate-binding protein
STM14_RS07135	49.3651	-0.85468	0.230607	-3.70622	0.000210371	0.000534819	ABC transporter permease
STM14_RS07140	41.055	0.0316166	0.282155	0.112054	0.91078	0.931522	ABC transporter permease
STM14_RS07145	54.739	0.170615	0.20741	0.822597	0.410737	0.490288	ATP-binding cassette domain-containing protein
STM14_RS07150	58.8162	0.823453	0.204104	4.03449	5.47216e-05	0.000155124	ATP-binding cassette domain-containing protein
STM14_RS07155	62.8635	0.580726	0.277977	2.08912	0.0366972	0.059298	mechanosensitive ion channel family protein
STM14_RS07160	46.5764	0.224101	0.221969	1.00961	0.312683	0.390406	four-helix bundle copper-binding protein
STM14_RS07170	106.96	0.0180067	0.435393	0.0413574	0.967011	0.975669	metal-binding protein ZinT
STM14_RS07175	122.079	0.774363	0.204672	3.78343	0.000154681	0.000401016	cryptic aminoglycoside nucleotidyltransferase ANT(3'')/ANT(9)
STM14_RS07180	6.02074	2.47041	0.644802	3.83127	0.000127481	0.000336246	helix-turn-helix transcriptional regulator
STM14_RS07185	179.987	0.122777	0.161136	0.761946	0.446092	0.525739	MerR family transcriptional regulator
STM14_RS07190	16.8311	-0.337855	0.623227	-0.542106	0.587746	0.655579	hypothetical protein
STM14_RS07195	0.742596	-1.11408	0.975625	-1.14191	0.25349	0.326007	hypothetical protein
STM14_RS07200	74.079	-0.846228	0.390719	-2.16582	0.0303249	0.0502373	chorismate mutase
STM14_RS07205	456.499	0.271734	0.133932	2.02889	0.042469	0.0676462	leucine efflux protein LeuE
STM14_RS07210	29.0299	0.577861	0.340969	1.69476	0.0901206	0.131912	DUF1971 domain-containing protein
STM14_RS07215	34.7568	1.14193	0.364976	3.12877	0.00175541	0.00375423	DUF1869 domain-containing protein
STM14_RS07220	18.9377	0.633309	0.355344	1.78224	0.07471	0.111918	hypothetical protein
STM14_RS07230	108.337	1.02733	0.234416	4.3825	1.17324e-05	3.69134e-05	GlsB/YeaQ/YmgE family stress response membrane protein
STM14_RS07235	86.7632	0.393583	0.222063	1.77239	0.0763294	0.113952	DUF333 domain-containing protein
STM14_RS07240	217.89	0.316648	0.153141	2.06769	0.0386695	0.0622435	hypothetical protein
STM14_RS07245	206.414	0.277339	0.153915	1.80189	0.0715626	0.107555	DUF488 domain-containing protein
STM14_RS07250	57.0797	-0.95095	0.213676	-4.45042	8.57015e-06	2.74736e-05	CynX/NimT family MFS transporter
STM14_RS07255	98.3679	-0.383666	0.21129	-1.81583	0.0693969	0.104609	helix-turn-helix transcriptional regulator
STM14_RS07260	120.858	-0.5914	0.175029	-3.37887	0.000727836	0.00167045	DUF441 domain-containing protein
STM14_RS07265	113.355	0.53073	0.233299	2.27489	0.0229128	0.0391002	hypothetical protein
STM14_RS07270	344.796	0.207652	0.106182	1.95562	0.0505103	0.0789718	YbaK/prolyl-tRNA synthetase associated domain-containing protein
STM14_RS07275	433.192	0.808977	0.146461	5.52351	3.3229e-08	1.40426e-07	GGDEF domain-containing protein
STM14_RS07280	642.829	1.99473	0.181868	10.968	5.44569e-28	7.40258e-27	YeaH/YhbH family protein
STM14_RS07285	188.024	1.16159	0.16413	7.07729	1.47001e-12	9.43374e-12	protein kinase YeaG
STM14_RS07290	3661.64	-0.114979	0.207939	-0.552946	0.580301	0.649648	MipA/OmpV family protein
STM14_RS07295	116.724	2.05769	0.20326	10.1234	4.34943e-24	5.16185e-23	anaerobic sulfatase maturase
STM14_RS07300	390.319	0.247908	0.14934	1.66002	0.0969104	0.140356	aldo/keto reductase
STM14_RS07305	454.382	-1.88184	0.168171	-11.1901	4.56098e-29	6.42888e-28	D-hexose-6-phosphate mutarotase
STM14_RS07310	10345.7	-2.06387	0.285379	-7.23204	4.75789e-13	3.15425e-12	glyceraldehyde-3-phosphate dehydrogenase
STM14_RS07315	700.897	0.625645	0.219875	2.84545	0.00443481	0.00880236	peptide-methionine (R)-S-oxide reductase MsrB
STM14_RS07320	614.248	0.655469	0.223786	2.92899	0.00340061	0.00691748	YeaC family protein
STM14_RS07325	414.462	-0.41293	0.127475	-3.2393	0.00119822	0.00263643	bifunctional nicotinamidase/pyrazinamidase
STM14_RS07330	514.63	-0.630643	0.104312	-6.04576	1.48707e-09	7.17834e-09	asparaginase
STM14_RS07335	1078.43	-0.379536	0.107239	-3.53916	0.000401396	0.000971879	signal peptide peptidase SppA
STM14_RS07340	465.816	0.273181	0.183433	1.48927	0.136417	0.189947	NAD(P)H nitroreductase
STM14_RS07345	1022.94	-0.105654	0.142742	-0.740175	0.459194	0.538134	selenide, water dikinase SelD
STM14_RS07350	1064.5	-0.278689	0.11664	-2.38931	0.0168799	0.0295704	DNA topoisomerase III
STM14_RS07355	385.267	0.296001	0.150375	1.96843	0.0490189	0.076929	NADP-specific glutamate dehydrogenase
STM14_RS07360	111.738	-0.505748	0.189086	-2.6747	0.00747958	0.0142524	YnjH family protein
STM14_RS07365	180.783	-0.503891	0.175439	-2.87218	0.00407654	0.00817986	pyrimidine (deoxy)nucleoside triphosphate diphosphatase
STM14_RS07370	556.268	-0.124658	0.149463	-0.834038	0.40426	0.483655	exodeoxyribonuclease III
STM14_RS07375	32.1159	0.861618	0.32813	2.62584	0.00864345	0.0161945	aspartate aminotransferase family protein
STM14_RS07380	38.8261	0.931423	0.250549	3.71753	0.000201182	0.000513148	arginine N-succinyltransferase
STM14_RS07385	39.4374	0.377064	0.299743	1.25796	0.208407	0.274658	succinylglutamate-semialdehyde dehydrogenase
STM14_RS07390	48.7895	0.30736	0.283276	1.08502	0.277913	0.352454	N-succinylarginine dihydrolase
STM14_RS07395	24.291	0.727664	0.356411	2.04165	0.0411867	0.0659247	succinylglutamate desuccinylase
STM14_RS07400	85.0623	1.39707	0.216295	6.45912	1.05311e-10	5.77763e-10	ATP-independent periplasmic protein-refolding chaperone
STM14_RS07405	147.441	0.0440506	0.209644	0.210121	0.833573	0.868455	excinuclease Cho
STM14_RS07410	547.949	-0.111751	0.147274	-0.758793	0.447976	0.527688	ammonia-dependent NAD(+) synthetase
STM14_RS07415	259.058	0.1139	0.179262	0.635381	0.52518	0.598172	osmotically-inducible lipoprotein OsmE
STM14_RS07420	59.656	0.146516	0.269963	0.542724	0.58732	0.655329	PTS N,N'-diacetylchitobiose transporter subunit IIB
STM14_RS07425	37.4277	0.0472333	0.238722	0.197859	0.843155	0.877042	PTS N,N'-diacetylchitobiose transporter subunit IIC
STM14_RS07430	43.5216	0.0422601	0.244294	0.172989	0.86266	0.892065	PTS N,N'-diacetylchitobiose transporter subunit IIA
STM14_RS07435	68.8993	0.409863	0.292949	1.39909	0.161786	0.220643	transcriptional regulator ChbR
STM14_RS07440	55.7779	0.0606981	0.269134	0.225531	0.821566	0.858414	6-phospho-beta-glucosidase
STM14_RS07445	100.106	0.701339	0.19382	3.61851	0.000296301	0.000733308	chitin disaccharide deacetylase
STM14_RS07450	265.547	0.216233	0.163542	1.32218	0.186107	0.249286	catalase HPII
STM14_RS07455	59.1367	-0.24726	0.203739	-1.21362	0.224894	0.2936	cell division activator CedA
STM14_RS07460	268.261	-0.892301	0.155102	-5.753	8.76746e-09	3.94536e-08	cystine/sulfocysteine:cation symporter
STM14_RS07465	36.8792	-0.230733	0.307104	-0.751316	0.452462	0.532288	metal-dependent hydrolase
STM14_RS07470	446.968	-0.16681	0.160301	-1.04061	0.298058	0.374083	hexitol phosphatase HxpB
STM14_RS07475	225.467	0.684982	0.164286	4.16945	3.0533e-05	9.02397e-05	hypothetical protein
STM14_RS07480	315.395	1.31966	0.13796	9.56553	1.11625e-21	1.20319e-20	fructosamine kinase family protein
STM14_RS07485	145.201	1.12083	0.175912	6.37152	1.87167e-10	1.00635e-09	type V toxin-antitoxin system endoribonuclease antitoxin GhoS
STM14_RS07490	748.775	0.454084	0.151507	2.99711	0.00272556	0.00564202	6-phosphofructokinase II
STM14_RS07495	460.664	-1.67319	0.224523	-7.45221	9.1788e-14	6.3421e-13	YdiY family protein
STM14_RS07500	1943.9	0.30971	0.191534	1.617	0.105879	0.152143	lipid A deacylase LpxR family protein
STM14_RS07505	58.6007	1.71099	0.58491	2.92521	0.00344221	0.0069959	membrane protein
STM14_RS07510	133.022	0.52407	0.231372	2.26505	0.0235097	0.0400216	DNA/RNA non-specific endonuclease
STM14_RS07515	18.3573	1.22583	0.373855	3.27888	0.00104219	0.00231987	hypothetical protein
STM14_RS07520	382.645	1.25241	0.370784	3.37773	0.00073088	0.0016766	O-antigen polymerase
STM14_RS07525	4716.88	-0.195476	0.229348	-0.852313	0.39404	0.473779	threonine--tRNA ligase
STM14_RS07530	3900.96	-1.0628	0.259116	-4.10164	4.1023e-05	0.000119167	translation initiation factor IF-3
STM14_RS07535	1944.08	-2.24099	0.188217	-11.9064	1.09571e-32	1.77994e-31	50S ribosomal protein L35
STM14_RS07540	2920.69	-2.3584	0.172239	-13.6926	1.12463e-42	2.51313e-41	50S ribosomal protein L20
STM14_RS07545	1410.97	-0.419799	0.183488	-2.28789	0.0221442	0.0379508	phenylalanine--tRNA ligase subunit alpha
STM14_RS07550	3299.23	-0.726984	0.18059	-4.02559	5.68316e-05	0.000160608	phenylalanine--tRNA ligase subunit beta
STM14_RS07555	1285.98	-0.355439	0.198094	-1.79429	0.0727672	0.109258	integration host factor subunit alpha
STM14_RS07560	148.896	-0.41132	0.178932	-2.29875	0.0215192	0.0370182	vitamin B12 ABC transporter permease BtuC
STM14_RS07565	178.982	0.310725	0.168924	1.83943	0.0658514	0.0997901	glutathione peroxidase
STM14_RS07570	140.376	0.185772	0.203988	0.910705	0.362451	0.441945	vitamin B12 ABC transporter ATP-binding protein BtuD
STM14_RS07575	336.028	0.382935	0.149278	2.56525	0.0103102	0.0189302	lipoprotein
STM14_RS07580	265.795	0.902107	0.153428	5.87967	4.11085e-09	1.90605e-08	anti-FlhDC factor YdiV
STM14_RS07585	376.227	0.708716	0.157328	4.50471	6.6463e-06	2.16395e-05	YdiU family protein
STM14_RS07590	37.1106	0.863499	0.292373	2.95341	0.00314281	0.00642732	hemin uptake protein HemP
STM14_RS07595	453.598	-0.512171	0.119527	-4.285	1.82738e-05	5.59574e-05	3-deoxy-7-phosphoheptulonate synthase AroH
STM14_RS07600	399.624	0.403709	0.116674	3.46014	0.000539901	0.00127096	posphoenolpyruvate synthetase regulatory kinase/phosphorylase PpsR
STM14_RS07605	7385.71	0.932959	0.290533	3.2112	0.00132182	0.00289034	phosphoenolpyruvate synthase
STM14_RS07610	230.887	1.354	0.221481	6.11337	9.75505e-10	4.86266e-09	medium-chain fatty-acid--CoA ligase
STM14_RS07615	6.79303	0.971557	0.552708	1.75781	0.0787796	0.117286	ferredoxin family protein
STM14_RS07620	42.691	0.994502	0.240767	4.13057	3.6187e-05	0.000105857	FAD-dependent oxidoreductase
STM14_RS07625	32.5097	0.712242	0.275648	2.58388	0.0097696	0.0180535	electron transfer flavoprotein subunit alpha
STM14_RS07630	55.8381	0.381953	0.266876	1.4312	0.152373	0.208988	electron transfer flavoprotein
STM14_RS07635	34.6367	1.01289	0.393854	2.57174	0.0101188	0.0186312	AraC family transcriptional regulator
STM14_RS07640	85.4444	0.279005	0.201328	1.38582	0.165802	0.224841	acyl-CoA dehydrogenase
STM14_RS07645	62.0333	0.820448	0.221614	3.70216	0.000213773	0.000541996	acyl CoA:acetate/3-ketoacid CoA transferase
STM14_RS07650	348.962	0.715619	0.164581	4.34812	1.3731e-05	4.27321e-05	type I 3-dehydroquinate dehydratase
STM14_RS07655	58.9075	0.286735	0.220854	1.2983	0.194183	0.258291	quinate/shikimate dehydrogenase
STM14_RS07660	8.80444	1.80819	0.54786	3.30046	0.000965269	0.00216653	MFS transporter
STM14_RS07665	17.5088	2.30167	0.477794	4.81728	1.4553e-06	5.18812e-06	MFS transporter
STM14_RS07670	3.47879	0.461694	0.751273	0.614549	0.538853	0.610476	YdiL family protein
STM14_RS07675	372.568	0.368063	0.125448	2.93398	0.00334643	0.00681333	AI-2E family transporter YdiK
STM14_RS07680	1482.52	-1.14944	0.0992251	-11.5842	4.95764e-31	7.59564e-30	FAD-binding oxidoreductase
STM14_RS07685	172.104	-0.54461	0.178395	-3.05282	0.00226699	0.00475725	1,4-dihydroxy-2-naphthoyl-CoA hydrolase
STM14_RS07690	230.074	0.397689	0.229983	1.72921	0.0837721	0.123994	hypothetical protein
STM14_RS07695	423.752	-1.62795	0.295669	-5.50598	3.67116e-08	1.54573e-07	L-cystine transporter
STM14_RS07700	37.977	1.48007	0.284283	5.20632	1.92623e-07	7.52265e-07	Fe-S cluster assembly scaffold SufA
STM14_RS07705	199.022	0.849333	0.191168	4.44285	8.87749e-06	2.83795e-05	Fe-S cluster assembly protein SufB
STM14_RS07710	106.347	1.09089	0.188871	5.77582	7.65783e-09	3.46646e-08	Fe-S cluster assembly ATPase SufC
STM14_RS07715	217.091	0.881686	0.144418	6.10511	1.0273e-09	5.09864e-09	Fe-S cluster assembly protein SufD
STM14_RS07720	162.686	1.01735	0.146171	6.96004	3.40173e-12	2.11156e-11	cysteine desulfurase SufS
STM14_RS07725	42.8911	0.906592	0.258811	3.50291	0.000460211	0.00110205	cysteine desulfuration protein SufE
STM14_RS07730	300.937	0.351573	0.136802	2.56995	0.0101714	0.018713	L,D-transpeptidase family protein
STM14_RS07735	74.1079	0.286033	0.337153	0.848379	0.396227	0.476033	major outer membrane lipoprotein
STM14_RS07740	18768	-0.180844	0.359582	-0.502929	0.615014	0.680527	murein lipoprotein Lpp
STM14_RS07745	3540.78	-2.07556	0.135793	-15.2847	9.66577e-53	2.7165e-51	pyruvate kinase PykF
STM14_RS07750	146.489	1.87854	0.200714	9.35925	8.03029e-21	8.26668e-20	APC family permease
STM14_RS07755	49.1754	0.431168	0.302054	1.42746	0.153449	0.210212	proline iminopeptidase-family hydrolase
STM14_RS07760	17.1787	0.276135	0.480068	0.5752	0.565156	0.635176	hypothetical protein
STM14_RS07765	11.7339	0.863633	0.552163	1.56409	0.117796	0.167585	DeoR family transcriptional regulator
STM14_RS07770	71.061	0.584656	0.205189	2.84935	0.00438089	0.00871043	tetrathionate reductase subunit TtrA
STM14_RS07775	9.45733	1.51503	0.528926	2.86436	0.00417851	0.00836616	tetrathionate reductase subunit TtrC
STM14_RS07780	5.36583	0.612244	0.559958	1.09338	0.274229	0.348473	tetrathionate reductase subunit TtrB
STM14_RS07785	295.979	-0.225232	0.159749	-1.40991	0.158566	0.216769	two-component system sensor histidine kinase TtrS
STM14_RS07790	86.2449	0.295709	0.203828	1.45077	0.146843	0.202491	two-component system response regulator TtrR
STM14_RS07795	50.0525	0.218464	0.270882	0.806494	0.419958	0.499177	fumarate hydratase FumD
STM14_RS07800	623.559	0.747699	0.179048	4.17596	2.96733e-05	8.79828e-05	DUF523 and DUF1722 domain-containing protein
STM14_RS07805	220.125	0.721984	0.17582	4.10638	4.01916e-05	0.000116826	MerR family transcriptional regulator
STM14_RS07810	186.637	2.61606	0.428177	6.10977	9.9776e-10	4.9628e-09	two component system response regulator
STM14_RS07815	866.365	3.86054	0.265523	14.5394	6.8171e-48	1.67899e-46	two component system sensor kinase
STM14_RS07820	18.8507	2.89326	0.495043	5.84446	5.08209e-09	2.33981e-08	SPI-2 type III secretion system protein SpiC
STM14_RS07825	70.65	2.86241	0.358515	7.98408	1.41578e-15	1.09741e-14	SPI-2 type III secretion system protein SpiA
STM14_RS07830	78.7029	1.95203	0.29583	6.59849	4.15364e-11	2.37255e-10	EscD/YscD/HrpQ family type III secretion system inner membrane ring protein
STM14_RS07835	21.8462	1.83915	0.415422	4.42719	9.54686e-06	3.03921e-05	type III secretion system chaperone SsaE
STM14_RS07840	42.0551	2.22431	0.427944	5.19767	2.01798e-07	7.84751e-07	SPI-2 type III secretion system chaperone SseA
STM14_RS07845	156.717	1.51927	0.215909	7.03662	1.96961e-12	1.24796e-11	SPI-2 type III secretion system translocon protein SseB
STM14_RS07850	103.431	1.67961	0.237122	7.08329	1.40768e-12	9.06975e-12	CesD/SycD/LcrH family type III secretion system chaperone SscA
STM14_RS07855	275.261	2.01865	0.20589	9.80448	1.07695e-22	1.2303e-21	SPI-2 type III secretion system translocon protein SseC
STM14_RS07860	85.901	1.85088	0.222458	8.32015	8.78515e-17	7.30395e-16	SPI-2 type III secretion system translocon protein SseD
STM14_RS07865	95.9991	1.73699	0.188712	9.20442	3.43514e-20	3.41353e-19	pathogenicity island 2 effector protein SseE
STM14_RS07870	62.2228	1.83277	0.247056	7.41845	1.18502e-13	8.13881e-13	CesD/SycD/LcrH family type III secretion system chaperone
STM14_RS07875	97.7818	1.90926	0.212037	9.00438	2.16895e-19	2.05288e-18	type III secretion systems effector SseF
STM14_RS07880	70.5515	2.09771	0.235158	8.9204	4.64588e-19	4.33458e-18	pathogenicity island 2 effector protein SseG
STM14_RS07885	25.0942	2.83274	0.462914	6.11936	9.39548e-10	4.69364e-09	type III secretion system needle protein SsaG
STM14_RS07890	43.5021	2.91389	0.480018	6.07038	1.27606e-09	6.21877e-09	EscG/YscG/SsaH family type III secretion system needle protein co-chaperone
STM14_RS07895	36.675	3.00303	0.522523	5.74717	9.0748e-09	4.07965e-08	type III secretion system inner rod subunit SctI
STM14_RS07900	97.1086	2.8101	0.440818	6.37473	1.83283e-10	9.86627e-10	SPI-2 type III secretion system apparatus lipoprotein SsaJ
STM14_RS07905	72.3257	2.52623	0.415283	6.08314	1.17848e-09	5.81041e-09	hypothetical protein
STM14_RS07910	61.0025	2.59871	0.390162	6.66059	2.72724e-11	1.58547e-10	SPI-2 type III secretion system apparatus protein SsaK
STM14_RS07915	143.832	2.14623	0.243073	8.82959	1.05061e-18	9.66439e-18	SPI-2 type III secretion system apparatus protein SsaL
STM14_RS07920	45.6455	2.8273	0.361678	7.81719	5.40159e-15	4.03008e-14	SPI-2 type III secretion system apparatus protein SsaM
STM14_RS07925	191.251	2.15609	0.234471	9.19556	3.73038e-20	3.68295e-19	SPI-2 type III secretion system apparatus protein SsaV
STM14_RS07930	318.206	1.40865	0.197419	7.13535	9.65425e-13	6.27321e-12	EscN/YscN/HrcN family type III secretion system ATPase
STM14_RS07935	123.892	1.49514	0.197354	7.57593	3.56577e-14	2.53252e-13	SPI-2 type III secretion system apparatus protein SsaO
STM14_RS07940	96.8928	1.64245	0.199947	8.21443	2.13181e-16	1.7439e-15	SPI-2 type III secretion system apparatus protein SsaP
STM14_RS07945	304.082	1.79477	0.184882	9.70762	2.79782e-22	3.11088e-21	SPI-2 type III secretion system cytoplasmic ringprotein SsaQ
STM14_RS07950	95.8797	3.08495	0.321115	9.607	7.46931e-22	8.08911e-21	SPI-2 type III secretion system export apparatusprotein SsaR
STM14_RS07955	34.0312	2.75652	0.386391	7.13402	9.7478e-13	6.32502e-12	SPI-2 type III secretion system apparatus protein SsaS
STM14_RS07960	71.4795	3.80061	0.378876	10.0313	1.11043e-23	1.301e-22	SPI-2 type III secretion system apparatus protein SsaT
STM14_RS07965	39.8444	2.64322	0.335791	7.87161	3.50096e-15	2.65089e-14	SPI-2 type III secretion system apparatus protein SsaU
STM14_RS07980	272.168	-1.54871	0.221667	-6.98664	2.81546e-12	1.76197e-11	multidrug efflux MATE transporter MdtK
STM14_RS07985	395.816	-0.367866	0.190286	-1.93322	0.0532087	0.0825709	riboflavin synthase
STM14_RS07990	789.099	-0.753596	0.155256	-4.85388	1.21071e-06	4.36713e-06	cyclopropane fatty acyl phospholipid synthase
STM14_RS07995	94.9117	-0.0732568	0.165379	-0.442963	0.657793	0.719176	Bcr/CflA family multidrug efflux MFS transporter
STM14_RS08000	162.143	-0.000152427	0.154064	-0.000989374	0.999211	0.999211	LysR family transcriptional regulator
STM14_RS08005	636.276	-4.28836	0.155188	-27.6334	4.42152e-168	8.10199e-166	HTH-type transcriptional repressor PurR
STM14_RS08010	1863.05	-0.948525	0.18366	-5.16458	2.40976e-07	9.32358e-07	superoxide dismutase [Fe]
STM14_RS08015	341.893	-0.981365	0.1659	-5.9154	3.31074e-09	1.54288e-08	C40 family peptidase
STM14_RS08020	935.622	-0.78162	0.180751	-4.32428	1.5303e-05	4.73668e-05	monothiol glutaredoxin 4
STM14_RS08025	328.696	-0.94666	0.144856	-6.53517	6.35391e-11	3.554e-10	ribonuclease T
STM14_RS08030	380.175	-0.600415	0.129113	-4.65032	3.31421e-06	1.13133e-05	lactoylglutathione lyase
STM14_RS08035	496.373	-0.363652	0.138573	-2.62426	0.00868362	0.0162565	alkene reductase
STM14_RS08040	74.2696	-0.17346	0.178279	-0.972971	0.330568	0.409168	TetR/AcrR family transcriptional regulator
STM14_RS08045	21.1362	1.34011	0.391687	3.42139	0.000623021	0.00144803	DUF1289 domain-containing protein
STM14_RS08050	269.204	-0.227829	0.133724	-1.70372	0.0884326	0.129926	aldo/keto reductase family oxidoreductase
STM14_RS08055	121.095	-0.122549	0.161917	-0.756864	0.449131	0.528811	superoxide dismutase [Cu-Zn] SodC2
STM14_RS08060	178.665	-0.281881	0.180557	-1.56117	0.118483	0.168353	FUSC family protein
STM14_RS08065	170.53	0.0773037	0.185489	0.416756	0.676857	0.735018	HlyD family secretion protein
STM14_RS08070	46.8276	0.695365	0.26356	2.63836	0.00833091	0.0156989	DUF1656 domain-containing protein
STM14_RS08075	868.693	-0.162842	0.136505	-1.19294	0.232895	0.302235	transcriptional regulator SlyA
STM14_RS08080	789.714	0.0208361	0.176918	0.117773	0.906248	0.927922	outer membrane lipoprotein SlyB
STM14_RS08085	390.484	0.542712	0.134174	4.04483	5.23609e-05	0.000149077	anhydro-N-acetylmuramic acid kinase
STM14_RS08090	106.021	0.643751	0.168027	3.83125	0.000127496	0.000336246	C-type lysozyme inhibitor
STM14_RS08095	399.127	-0.299847	0.130822	-2.29202	0.0219043	0.0376114	pyridoxamine 5'-phosphate oxidase
STM14_RS08100	2154.62	-0.709596	0.191672	-3.70213	0.000213793	0.000541996	tyrosine--tRNA ligase
STM14_RS08105	815.662	-0.505427	0.135185	-3.73877	0.000184926	0.000474591	pyridoxal kinase PdxY
STM14_RS08110	695.856	0.72925	0.129267	5.64142	1.68657e-08	7.35827e-08	glutathione transferase GstA
STM14_RS08115	1137.28	-1.42412	0.11728	-12.1429	6.25567e-34	1.04208e-32	dipeptide/tripeptide permease DtpA
STM14_RS08120	205.975	-0.948043	0.189585	-5.00063	5.71425e-07	2.12475e-06	endonuclease III
STM14_RS08125	204.948	-1.17315	0.13306	-8.81669	1.17888e-18	1.08009e-17	electron transport complex subunit E
STM14_RS08130	208.454	-1.31934	0.161726	-8.15787	3.40971e-16	2.75483e-15	electron transport complex subunit RsxG
STM14_RS08135	214.771	-1.63191	0.188675	-8.64932	5.18083e-18	4.58173e-17	electron transport complex subunit RsxD
STM14_RS08140	530.337	-1.74254	0.135859	-12.8261	1.17174e-37	2.22728e-36	electron transport complex subunit RsxC
STM14_RS08145	99.1043	-1.37926	0.257935	-5.34732	8.92641e-08	3.63161e-07	electron transport complex subunit RsxB
STM14_RS08150	155.33	-1.102	0.180687	-6.09893	1.06783e-09	5.29407e-09	electron transport complex subunit RsxA
STM14_RS08155	250.418	-1.44854	0.156112	-9.27886	1.713e-20	1.71712e-19	DUF2569 domain-containing protein
STM14_RS08160	123.097	-1.50325	0.270407	-5.5592	2.71008e-08	1.16135e-07	transcription modulator YdgT
STM14_RS08165	60.8517	-0.652169	0.260427	-2.50423	0.0122718	0.0221763	division septum protein Blr
STM14_RS08170	943.247	0.53304	0.16234	3.28348	0.00102532	0.00228565	oxidoreductase
STM14_RS08175	610.423	-1.19135	0.147119	-8.09787	5.59314e-16	4.44058e-15	adenosine deaminase
STM14_RS08180	23.9268	-2.17505	0.392128	-5.54679	2.90962e-08	1.2399e-07	hypothetical protein
STM14_RS08185	1165.7	-1.88903	0.109381	-17.2702	7.88691e-67	3.11465e-65	YdgA family protein
STM14_RS08190	1135.63	-0.713539	0.112307	-6.35345	2.10541e-10	1.12543e-09	mannose-6-phosphate isomerase
STM14_RS08195	2071.44	-0.226421	0.188798	-1.19928	0.230419	0.299362	class I fumarate hydratase
STM14_RS08200	988.51	1.12359	0.156257	7.19061	6.45009e-13	4.23322e-12	class II fumarate hydratase
STM14_RS08205	249.765	0.520826	0.136066	3.82774	0.000129323	0.000340672	DNA replication terminus site-binding protein
STM14_RS08210	107.988	-0.95298	0.237198	-4.01765	5.87805e-05	0.000165707	two-component system sensor histidine kinase RstB
STM14_RS08215	44.6779	1.35677	0.309421	4.38487	1.16057e-05	3.65401e-05	amidohydrolase
STM14_RS08220	54.6977	-0.737688	0.365631	-2.01757	0.0436358	0.069312	porin OmpC
STM14_RS08230	240.723	-1.08907	0.176012	-6.18748	6.11321e-10	3.09443e-09	two-component system response regulator RstA
STM14_RS08235	64.2584	-0.342049	0.271446	-1.2601	0.207633	0.273796	GlpM family protein
STM14_RS08240	115.867	-1.75929	0.206651	-8.51332	1.69018e-17	1.44994e-16	amino acid permease
STM14_RS08245	1126.67	-0.449134	0.144092	-3.11699	0.0018271	0.0039039	DUF1471 domain-containing protein
STM14_RS08250	2362.77	-1.19608	0.12814	-9.33414	1.01817e-20	1.03881e-19	Re/Si-specific NAD(P)(+) transhydrogenase subunit alpha
STM14_RS08255	1851.76	-1.25432	0.133142	-9.42086	4.47409e-21	4.69012e-20	Re/Si-specific NAD(P)(+) transhydrogenase subunit beta
STM14_RS08260	114.481	-0.475668	0.211323	-2.2509	0.0243917	0.0413387	AI-2E family transporter
STM14_RS08265	60.2461	-0.65324	0.280181	-2.33149	0.0197274	0.0341927	multidrug/spermidine efflux SMR transporter subunit MdtJ
STM14_RS08270	63.9217	-0.452437	0.23448	-1.92953	0.0536648	0.0831941	multidrug/spermidine efflux SMR transporter subunit MdtI
STM14_RS08275	168.692	0.251871	0.140433	1.79354	0.0728865	0.109366	serine protease
STM14_RS08280	12.6881	2.00027	0.469677	4.25882	2.05506e-05	6.2553e-05	acid shock protein
STM14_RS08285	283.99	-0.15781	0.171215	-0.921704	0.356683	0.435957	MFS transporter
STM14_RS08290	85.16	0.238361	0.185177	1.28721	0.198023	0.262863	LysR family transcriptional regulator
STM14_RS08295	537.245	-0.255581	0.115629	-2.21035	0.0270809	0.0454423	ROK family transcriptional regulator
STM14_RS08300	189.767	-1.33864	0.290601	-4.60646	4.09586e-06	1.37863e-05	ATP-dependent dethiobiotin synthetase BioD
STM14_RS08305	94.6729	-0.0676624	0.230153	-0.293989	0.768766	0.812579	voltage-gated ClC-type chloride channel ClcB
STM14_RS08310	114.522	0.818989	0.245555	3.33525	0.000852219	0.0019346	osmoprotectant ABC transporter ATP-binding protein OsmV
STM14_RS08315	36.4815	1.24678	0.313201	3.98077	6.86921e-05	0.000191294	osmoprotectant ABC transporter permease OsmW
STM14_RS08320	40.1369	1.82592	0.386029	4.73	2.24518e-06	7.80954e-06	osmoprotectant ABC transporter substrate-bindingprotein OsmX
STM14_RS08325	26.2799	1.69711	0.383981	4.41979	9.87981e-06	3.13648e-05	osmoprotectant ABC transporter permease OsmY
STM14_RS08330	246.666	-0.797343	0.132125	-6.03477	1.59189e-09	7.6682e-09	Tat proofreading chaperone DmsD
STM14_RS08335	105.474	-0.260294	0.180605	-1.44123	0.149519	0.205712	dimethyl sulfoxide reductase anchor subunit
STM14_RS08340	36.4631	1.37611	0.311749	4.41417	1.01396e-05	3.2145e-05	dimethylsulfoxide reductase subunit B
STM14_RS08345	129.59	0.851461	0.19998	4.25772	2.06518e-05	6.28195e-05	dimethyl sulfoxide reductase subunit A
STM14_RS08350	148.63	0.993077	0.217027	4.57583	4.74335e-06	1.57687e-05	dimethyl sulfoxide reductase subunit A
STM14_RS08355	211.803	0.251494	0.153795	1.63526	0.101995	0.147022	DUF1161 domain-containing protein
STM14_RS08360	298.98	0.120222	0.145042	0.828882	0.407171	0.48663	YnfC family lipoprotein
STM14_RS08365	839.052	-0.392541	0.116935	-3.35693	0.000788142	0.00179894	spermidine N1-acetyltransferase
STM14_RS08370	509.607	-0.278237	0.221233	-1.25766	0.208514	0.274721	DUF1283 family protein
STM14_RS08375	16.3577	0.332381	0.376679	0.882398	0.377562	0.457206	YnfA family protein
STM14_RS08380	39.3418	-1.99545	0.334443	-5.96648	2.42431e-09	1.15086e-08	starvation-sensing protein RspA
STM14_RS08385	44.8094	-0.739746	0.289718	-2.55333	0.0106698	0.0195123	Zn-dependent oxidoreductase
STM14_RS08390	24.0292	0.223531	0.339918	0.657604	0.510793	0.585571	MFS transporter
STM14_RS08395	157.426	0.00368183	0.177422	0.0207518	0.983444	0.988419	mannitol dehydrogenase family protein
STM14_RS08400	63.2838	-0.742729	0.368778	-2.01403	0.0440068	0.0698138	putative selenium delivery protein YdfZ
STM14_RS08405	375.057	0.513171	0.1559	3.29167	0.00099596	0.00222887	GntR family transcriptional regulator
STM14_RS08410	710.104	-0.172186	0.154166	-1.11688	0.264045	0.337592	bifunctional NADP-dependent 3-hydroxy acid dehydrogenase/3-hydroxypropionate dehydrogenase YdfG
STM14_RS08415	682.288	-0.0840018	0.106527	-0.788552	0.430374	0.509706	peptidyl-dipeptidase Dcp
STM14_RS08420	12.224	0.403834	0.402641	1.00296	0.315879	0.393325	general stress protein
STM14_RS08425	25.4597	1.00816	0.337734	2.98508	0.00283502	0.00584483	2-oxo-tetronate isomerase
STM14_RS08430	46.1986	1.15862	0.317501	3.64918	0.000263076	0.000657116	YdeI family stress tolerance OB fold protein
STM14_RS08440	123.798	0.796205	0.189516	4.20126	2.65435e-05	7.95783e-05	efflux MFS transporter YdeE
STM14_RS08445	124.027	0.141107	0.26122	0.540183	0.589071	0.656897	O-acetylserine/cysteine exporter
STM14_RS08450	57.1085	0.435414	0.218153	1.99591	0.0459434	0.0725747	multiple antibiotic resistance protein MarB
STM14_RS08455	68.8591	0.986356	0.212974	4.63134	3.63313e-06	1.23102e-05	MDR efflux pump AcrAB transcriptional activator MarA
STM14_RS08460	27.1347	1.11266	0.289532	3.84297	0.000121554	0.000322246	multiple antibiotic resistance transcriptional regulator MarR
STM14_RS08465	167.656	0.198544	0.152042	1.30585	0.191604	0.25538	MarC family NAAT transporter
STM14_RS08470	260.951	0.0496608	0.192188	0.258397	0.796101	0.836453	sugar transporter
STM14_RS08475	115.037	0.968909	0.212479	4.56002	5.11476e-06	1.69297e-05	LysR family transcriptional regulator
STM14_RS08480	200.087	0.409375	0.18083	2.26386	0.0235825	0.0401306	succinate-semialdehyde dehydrogenase
STM14_RS08485	119.07	-1.36237	0.185899	-7.32857	2.32615e-13	1.57634e-12	glutaminase B
STM14_RS08490	51.5928	-0.287422	0.251628	-1.14225	0.253351	0.32592	DUF4186 domain-containing protein
STM14_RS08495	583.526	1.74554	0.121541	14.3618	8.99015e-47	2.15622e-45	hypothetical protein
STM14_RS08500	116.128	1.6988	0.205818	8.25389	1.53317e-16	1.26094e-15	nuclear transport factor 2 family protein
STM14_RS08505	32.0351	1.10803	0.345453	3.20747	0.00133907	0.00292527	porin OmpC
STM14_RS08510	72.0737	1.82636	0.256975	7.10718	1.18436e-12	7.66322e-12	hydrogenase maturation nickel metallochaperone HypA
STM14_RS08515	202.934	0.84311	0.211177	3.99243	6.53987e-05	0.000182678	ATP/GTP-binding protein
STM14_RS08520	364.342	0.634346	0.223732	2.8353	0.00457828	0.00906357	hydrogenase-1 operon protein HyaF2
STM14_RS08525	132.929	0.505755	0.255009	1.98329	0.0473354	0.074491	hydrogenase
STM14_RS08530	98.5303	0.537167	0.267042	2.01154	0.0442681	0.0701218	HypC/HybG/HupF family hydrogenase formation chaperone
STM14_RS08535	202.085	0.411396	0.261048	1.57594	0.11504	0.164174	HyaD/HybD family hydrogenase maturation endopeptidase
STM14_RS08540	179.699	0.462316	0.229756	2.01221	0.044198	0.0700592	Ni/Fe-hydrogenase, b-type cytochrome subunit
STM14_RS08545	389.595	0.29403	0.265901	1.10579	0.268819	0.342548	nickel-dependent hydrogenase large subunit
STM14_RS08550	276.283	0.490762	0.312477	1.57056	0.116286	0.165694	hydrogenase small subunit
STM14_RS08555	129.465	0.961484	0.18637	5.15902	2.48249e-07	9.58071e-07	linear amide C-N hydrolase
STM14_RS08560	420.103	0.692819	0.154512	4.48391	7.3287e-06	2.37599e-05	FadR family transcriptional regulator
STM14_RS08565	154.839	0.718116	0.192037	3.73946	0.000184415	0.000473545	zinc-binding alcohol dehydrogenase family protein
STM14_RS08570	22.3132	-0.187465	0.371327	-0.504851	0.613663	0.67936	MFS transporter
STM14_RS08575	38.3362	1.66211	0.365423	4.54845	5.40434e-06	1.7811e-05	PhoPQ-regulated protein
STM14_RS08580	44.1841	-0.0338373	0.295358	-0.114564	0.908791	0.93011	MFS transporter
STM14_RS08585	116.962	-1.16859	0.222221	-5.25871	1.45073e-07	5.76393e-07	FAD-dependent oxidoreductase
STM14_RS08590	98.2054	-0.290247	0.316474	-0.917127	0.359076	0.438414	winged helix-turn-helix transcriptional regulator
STM14_RS08595	78.4492	1.36583	0.322717	4.23229	2.31326e-05	6.99014e-05	S-adenosylmethionine:tRNA ribosyltransferase-isomerase
STM14_RS08600	261.656	0.587081	0.181534	3.23401	0.00122066	0.00268194	RidA family protein
STM14_RS08605	172.489	0.84583	0.166938	5.06674	4.04689e-07	1.5296e-06	type II toxin-antitoxin system RelE/ParE family toxin
STM14_RS08610	88.8455	0.904644	0.181975	4.97125	6.65211e-07	2.4615e-06	type II toxin-antitoxin system Phd/YefM family antitoxin
STM14_RS08615	8.13687	1.2625	0.515795	2.44768	0.014378	0.0255988	hypothetical protein
STM14_RS08620	32.0697	1.90009	0.393455	4.82925	1.37049e-06	4.90101e-06	DUF1493 family protein
STM14_RS08625	87.0061	1.74629	0.328774	5.31153	1.08709e-07	4.38762e-07	hypothetical protein
STM14_RS08640	281.132	0.724563	0.313112	2.31407	0.0206638	0.0356537	hypothetical protein
STM14_RS08645	82.378	-0.396743	0.191389	-2.07296	0.0381759	0.0615355	LacI family DNA-binding transcriptional regulator
STM14_RS08650	93.2788	0.11776	0.202985	0.580142	0.561819	0.632046	Na+/H+ antiporter NhaC
STM14_RS08655	97.1381	-0.304474	0.179265	-1.69846	0.0894206	0.131083	pyridoxal phosphate-dependent aminotransferase
STM14_RS08660	258.059	0.626153	0.141392	4.42849	9.48955e-06	3.02306e-05	glycogen debranching protein GlgX
STM14_RS08665	78.4345	0.797551	0.22863	3.48838	0.000485949	0.00115824	malto-oligosyltrehalose synthase
STM14_RS08670	47.6686	0.388553	0.248476	1.56374	0.117878	0.167649	malto-oligosyltrehalose trehalohydrolase
STM14_RS08675	13.5345	0.742471	0.433752	1.71174	0.0869441	0.127862	OBAP family protein
STM14_RS08680	162.82	1.29564	0.229638	5.64208	1.68009e-08	7.33697e-08	acid-activated periplasmic chaperone HdeB
STM14_RS08685	44.1996	0.854346	0.230812	3.70148	0.000214344	0.000542793	OsmC family protein
STM14_RS08690	61.4325	1.41962	0.233515	6.07937	1.20656e-09	5.92305e-09	biofilm-dependent modulation protein
STM14_RS08695	320.43	1.22871	0.262662	4.6779	2.89821e-06	9.9228e-06	stationary-phase-induced ribosome-associated protein
STM14_RS08700	1313.42	-0.182858	0.153727	-1.1895	0.234245	0.303802	NAD-dependent malic enzyme
STM14_RS08705	786.614	0.525964	0.126686	4.1517	3.30017e-05	9.70035e-05	alcohol dehydrogenase AdhP
STM14_RS08710	61.5158	0.0802307	0.271118	0.295926	0.767287	0.811755	formate dehydrogenase-N subunit gamma
STM14_RS08715	71.8772	-0.586433	0.239081	-2.45287	0.0141723	0.0252817	formate dehydrogenase subunit beta
STM14_RS08720	413.416	-0.865027	0.266497	-3.24591	0.00117074	0.00258093	formate dehydrogenase-N subunit alpha
STM14_RS08730	40.3814	-1.56737	0.267132	-5.8674	4.42694e-09	2.04846e-08	aromatic amino acid efflux DMT transporter YddG
STM14_RS08735	23025.6	-4.02224	0.145207	-27.7	6.98359e-169	1.33299e-166	porin OmpD
STM14_RS08740	206.319	-2.21744	0.212168	-10.4513	1.44485e-25	1.83857e-24	GFA family protein
STM14_RS08745	201.952	0.16808	0.134152	1.25291	0.21024	0.276358	methyl viologen efflux MFS transporter SmvA
STM14_RS08750	132.062	1.00175	0.179448	5.58244	2.37168e-08	1.024e-07	TetR family transcriptional regulator
STM14_RS08755	23.2739	1.94407	0.391834	4.96146	6.99636e-07	2.5847e-06	NarK family nitrate/nitrite MFS transporter
STM14_RS08760	105.71	0.827396	0.192786	4.29178	1.77249e-05	5.43858e-05	nitrate reductase subunit alpha
STM14_RS08765	87.8937	1.16084	0.179151	6.47968	9.19177e-11	5.11013e-10	nitrate reductase subunit beta
STM14_RS08770	36.9305	1.13858	0.27425	4.15163	3.30121e-05	9.70035e-05	nitrate reductase molybdenum cofactor assembly chaperone
STM14_RS08775	53.8654	1.62803	0.238026	6.83974	7.93369e-12	4.8089e-11	respiratory nitrate reductase subunit gamma
STM14_RS08780	310.82	0.553422	0.128785	4.29724	1.72938e-05	5.31341e-05	PhzF family isomerase
STM14_RS08785	282.064	0.719938	0.137589	5.23254	1.67192e-07	6.60834e-07	N-hydroxyarylamine O-acetyltransferase
STM14_RS08790	113.171	1.26504	0.272276	4.64615	3.38195e-06	1.15273e-05	type III secretion system effector SteA
STM14_RS08795	531.771	-3.19233	0.161283	-19.7933	3.3988e-87	1.99614e-85	L-asparagine permease
STM14_RS08800	9.87181	-0.328127	0.561043	-0.584852	0.558647	0.629406	YgdI/YgdR family lipoprotein
STM14_RS08805	238.466	-0.340117	0.178525	-1.90515	0.0567605	0.0873136	YncE family protein
STM14_RS08810	97.6118	0.290486	0.199535	1.45581	0.145445	0.200808	TonB-dependent receptor
STM14_RS08815	30.6829	-0.416524	0.320458	-1.29978	0.193677	0.257842	GntR family transcriptional regulator
STM14_RS08820	244.278	-0.146666	0.167678	-0.874686	0.381745	0.461296	NADP-dependent oxidoreductase
STM14_RS08825	168.797	0.182075	0.177507	1.02573	0.305018	0.381669	L-methionine sulfoximine/L-methionine sulfone acetyltransferase
STM14_RS08830	117.053	0.416502	0.16069	2.59196	0.00954311	0.0176777	DMT family transporter
STM14_RS08835	67.342	0.300563	0.207698	1.44712	0.147864	0.203719	YdcY family protein
STM14_RS08840	411.979	-0.965516	0.256283	-3.76739	0.000164965	0.000425988	hypothetical protein
STM14_RS08845	843.774	-0.737798	0.23543	-3.13383	0.00172538	0.00369517	virulence factor SrfB
STM14_RS08850	662.995	-0.823695	0.233338	-3.53005	0.00041548	0.00100386	virulence effector SrfC
STM14_RS08855	66.1006	-0.594901	0.24744	-2.40422	0.0162069	0.0285005	GhoT/OrtT family toxin
STM14_RS08860	228.67	0.492055	0.145085	3.3915	0.000695111	0.00160096	aminobutyraldehyde dehydrogenase
STM14_RS08865	322.888	0.232514	0.132042	1.76091	0.0782529	0.116578	PLP-dependent aminotransferase family protein
STM14_RS08870	88.8854	0.220299	0.246851	0.892438	0.372158	0.452097	M15 family metallopeptidase
STM14_RS08875	43.5546	0.295334	0.374934	0.787697	0.430874	0.510167	hypothetical protein
STM14_RS08880	47.0846	1.27575	0.580918	2.19609	0.0280854	0.0469731	hypothetical protein
STM14_RS08885	27.4039	2.23037	0.538766	4.13977	3.4765e-05	0.000101958	SPI-2 type III secretion system effector SifB
STM14_RS08890	20.9995	-0.734591	0.348396	-2.1085	0.0349882	0.0568894	DUF2554 family protein
STM14_RS08895	607.037	-1.48438	0.105786	-14.032	9.93672e-45	2.29899e-43	U32 family peptidase
STM14_RS08900	142.329	-0.0347361	0.201344	-0.172521	0.863028	0.892243	helix-turn-helix transcriptional regulator
STM14_RS08905	158.578	-0.428942	0.138208	-3.1036	0.00191179	0.00406965	benzoate/H(+) symporter BenE family transporter
STM14_RS08910	773.256	0.37036	0.193165	1.91733	0.0551962	0.085222	DUF3313 domain-containing protein
STM14_RS08915	331.852	0.471629	0.185133	2.54752	0.0108491	0.0198086	tellurite resistance methyltransferase TehB
STM14_RS08920	177.341	-0.00143433	0.159719	-0.00898033	0.992835	0.993703	dicarboxylate transporter/tellurite-resistance protein TehA
STM14_RS08925	118.629	0.864787	0.186946	4.62586	3.7304e-06	1.26118e-05	LbetaH domain-containing protein
STM14_RS08930	181.496	0.955938	0.158153	6.04437	1.49995e-09	7.23292e-09	50S ribosomal protein L7/L12-serine acetyltransferase
STM14_RS08935	65.0479	0.26816	0.21461	1.24952	0.211474	0.277901	M42 family metallopeptidase
STM14_RS08940	14.7711	0.33013	0.373508	0.883863	0.37677	0.456368	PTS sugar transporter subunit IIB
STM14_RS08945	29.577	1.61849	0.32178	5.02981	4.90954e-07	1.84047e-06	permease
STM14_RS08950	43.3973	0.819256	0.230871	3.54854	0.000387371	0.000941904	BtpA family protein SgcQ
STM14_RS08955	44.3218	0.884798	0.234254	3.77708	0.000158677	0.000410678	PTS sugar transporter subunit IIA
STM14_RS08960	47.9219	1.53384	0.248953	6.16114	7.2223e-10	3.63975e-09	ribulose-phosphate 3 epimerase family protein
STM14_RS08965	100.336	1.33272	0.196824	6.77111	1.27802e-11	7.62317e-11	DeoR/GlpR transcriptional regulator
STM14_RS08970	93.1365	1.25656	0.191131	6.57434	4.88686e-11	2.76907e-10	cryptic aminoglycoside N-acetyltransferase AAC(6')-Iy/Iaa
STM14_RS08975	98.9163	0.674039	0.190211	3.54364	0.000394649	0.000958075	L-lactate oxidase
STM14_RS08980	33.3765	0.599228	0.278443	2.15206	0.0313923	0.0516923	polyisoprenoid-binding protein
STM14_RS08985	1093.46	-0.478099	0.114176	-4.18741	2.82162e-05	8.42622e-05	glucan biosynthesis protein
STM14_RS08990	273.306	-0.40441	0.168457	-2.40068	0.0163648	0.0287562	carboxylesterase/lipase family protein
STM14_RS08995	93.7825	0.237594	0.17977	1.32166	0.186283	0.249448	VOC family protein
STM14_RS09000	372.605	1.4795	0.186394	7.9375	2.06291e-15	1.5856e-14	LysR family transcriptional regulator
STM14_RS09005	266.759	-1.04596	0.147675	-7.08286	1.41205e-12	9.08511e-12	HAMP domain-containing protein
STM14_RS09010	555.431	0.275857	0.181797	1.51739	0.129169	0.181066	S-(hydroxymethyl)glutathione dehydrogenase/classIII alcohol dehydrogenase
STM14_RS09015	77.2157	-0.0919509	0.221188	-0.415713	0.67762	0.735389	metal/formaldehyde-sensitive transcriptional repressor
STM14_RS09020	16.4602	3.03057	0.599825	5.05242	4.36244e-07	1.6448e-06	membrane protein
STM14_RS09025	26.3203	2.39361	0.425575	5.62443	1.86123e-08	8.10484e-08	SPI-2 type III secretion system effector SseJ
STM14_RS09030	32.6454	1.773	0.330795	5.3598	8.3315e-08	3.40709e-07	DUF1294 domain-containing protein
STM14_RS09035	201.886	1.1823	0.275476	4.29184	1.77199e-05	5.43858e-05	transporter substrate-binding domain-containing protein
STM14_RS09040	63.2449	1.37536	0.37792	3.63929	0.000273388	0.000680646	amino acid ABC transporter permease
STM14_RS09045	59.2194	1.98886	0.30397	6.54295	6.03179e-11	3.38623e-10	amino acid ABC transporter ATP-binding protein
STM14_RS09050	38.8048	2.05156	0.309706	6.62423	3.4906e-11	2.00885e-10	amino acid ABC transporter permease
STM14_RS09055	33.5017	2.11681	0.383645	5.51764	3.43577e-08	1.44929e-07	membrane protein
STM14_RS09060	960.81	-0.77274	0.123983	-6.23263	4.58678e-10	2.3609e-09	class I SAM-dependent methyltransferase
STM14_RS09065	273.552	0.294652	0.121971	2.41576	0.0157023	0.0276983	cytochrome b561
STM14_RS09070	397.063	0.518477	0.18412	2.81597	0.00486305	0.00957354	YdcF family protein
STM14_RS09075	1342.25	-0.646519	0.0996903	-6.48527	8.85708e-11	4.93005e-10	ATP-dependent RNA helicase HrpA
STM14_RS09080	261.854	0.577274	0.165386	3.49046	0.000482198	0.00115169	FMN-dependent NADH-azoreductase
STM14_RS09085	124.626	0.906698	0.155261	5.83983	5.22555e-09	2.40259e-08	GFA family protein
STM14_RS09090	77.5285	0.20133	0.199799	1.00766	0.313616	0.391464	YdbL family protein
STM14_RS09095	35.8876	-0.377013	0.255265	-1.47695	0.13969	0.19368	YnbE family lipoprotein
STM14_RS09100	368.206	-0.0761513	0.118409	-0.643121	0.520145	0.593323	YdbH family protein
STM14_RS09105	674.238	0.0563662	0.221465	0.254515	0.799098	0.838833	D-lactate dehydrogenase
STM14_RS09110	211.729	0.468765	0.142512	3.28929	0.00100441	0.00224593	heat shock protein HslJ
STM14_RS09115	90.9185	0.320974	0.204474	1.56976	0.116472	0.165908	DUF333 domain-containing protein
STM14_RS09125	656.386	0.0118013	0.152216	0.0775296	0.938202	0.953395	pyruvate:ferredoxin (flavodoxin) oxidoreductase
STM14_RS09135	379.468	0.363261	0.213754	1.69944	0.0892371	0.130856	universal stress protein UspF
STM14_RS09140	141.444	0.686617	0.251893	2.72583	0.00641406	0.0123821	EamA family transporter
STM14_RS09150	36.9158	0.0930126	0.279643	0.332612	0.739427	0.788114	tyrosine-type recombinase/integrase
STM14_RS09155	342.281	-1.58775	0.114759	-13.8355	1.55629e-43	3.5294e-42	tRNA 2-thiocytidine(32) synthetase TtcA
STM14_RS09160	145.949	-2.12131	0.218653	-9.70173	2.96433e-22	3.28009e-21	ATP-dependent RNA helicase DbpA
STM14_RS09165	245.669	0.929484	0.128905	7.21059	5.57092e-13	3.67729e-12	zinc transporter ZntB
STM14_RS09170	230.793	1.66124	0.159255	10.4313	1.78364e-25	2.25714e-24	chemoreceptor protein
STM14_RS09175	553.923	0.984423	0.201143	4.89415	9.87294e-07	3.59523e-06	DNA endonuclease SmrA
STM14_RS09180	207.897	0.56738	0.144426	3.92851	8.54726e-05	0.000233482	methylated-DNA--[protein]-cysteine S-methyltransferase
STM14_RS09185	979.686	-1.03333	0.120852	-8.55034	1.22729e-17	1.0588e-16	fumarate/nitrate reduction transcriptional regulator Fnr
STM14_RS09190	1837.99	1.04495	0.18319	5.70423	1.16873e-08	5.19298e-08	universal stress protein UspE
STM14_RS09195	303.622	0.566303	0.208543	2.71552	0.00661713	0.0127312	DUF2534 family protein
STM14_RS09200	338.927	1.13915	0.136256	8.36036	6.25278e-17	5.24615e-16	mechanosensitive ion channel family protein
STM14_RS09205	140.22	0.111261	0.194431	0.572238	0.567161	0.637024	helix-turn-helix domain-containing protein
STM14_RS09210	69.4341	0.105462	0.193855	0.544024	0.586425	0.654694	B3/4 domain-containing protein
STM14_RS09215	40.3008	0.774386	0.254054	3.04811	0.00230284	0.00481923	hypothetical protein
STM14_RS09220	16.5943	1.28438	0.386334	3.32453	0.000885666	0.0020016	peroxiredoxin
STM14_RS09225	12.663	2.08505	0.450868	4.62452	3.75468e-06	1.26845e-05	hypothetical protein
STM14_RS09230	31.8461	0.451894	0.278587	1.6221	0.104783	0.150757	two-partner secretion translocator ZirT
STM14_RS09235	14.8457	0.311586	0.460425	0.676735	0.498574	0.574369	lipoprotein
STM14_RS09240	18.8641	2.99009	0.512026	5.83972	5.22895e-09	2.40259e-08	helix-turn-helix domain-containing protein
STM14_RS09245	181.182	0.814008	0.24576	3.31221	0.000925633	0.00208267	hypothetical protein
STM14_RS09250	46.0243	1.39679	0.35719	3.91049	9.21082e-05	0.000249673	YgdI/YgdR family lipoprotein
STM14_RS09255	84.7715	0.425822	0.198252	2.14789	0.0317227	0.0521614	TetR/AcrR family transcriptional regulator
STM14_RS09260	91.8317	-0.216902	0.195216	-1.11109	0.266532	0.340486	SDR family oxidoreductase
STM14_RS09265	323.428	0.774816	0.152026	5.09659	3.45833e-07	1.31474e-06	aldo/keto reductase
STM14_RS09270	82.8024	0.780002	0.181364	4.30075	1.70219e-05	5.2404e-05	LysR family transcriptional regulator
STM14_RS09275	170.843	0.589469	0.171134	3.4445	0.000572126	0.00134199	aromatic alcohol reductase
STM14_RS09280	847.892	0.260636	0.145649	1.78948	0.0735372	0.110306	peptide ABC transporter substrate-binding protein
STM14_RS09285	209.761	-0.0374562	0.166557	-0.224886	0.822068	0.858617	murein tripeptide amidase MpaA
STM14_RS09290	190.948	0.259772	0.158262	1.64141	0.100713	0.145449	L-Ala-D/L-Glu epimerase
STM14_RS09295	1138.41	-0.134383	0.157777	-0.851724	0.394367	0.474048	thiol peroxidase
STM14_RS09300	119.028	0.0578411	0.265738	0.217662	0.827692	0.863521	IS200/IS605-like element IS200F family transposase
STM14_RS09305	553.995	-0.115035	0.109974	-1.04603	0.295549	0.371647	transcriptional regulator TyrR
STM14_RS09310	206.09	0.075255	0.16776	0.448587	0.65373	0.715588	TIGR01620 family protein
STM14_RS09315	290.167	0.048292	0.144449	0.334319	0.738139	0.787107	YcjX family protein
STM14_RS09320	152.217	1.30769	0.272475	4.79933	1.59201e-06	5.64911e-06	thiosulfate sulfurtransferase PspE
STM14_RS09325	67.7648	2.20379	0.264956	8.31756	8.97941e-17	7.45194e-16	phage shock protein PspD
STM14_RS09330	176.758	1.61408	0.184466	8.75005	2.13267e-18	1.9346e-17	envelope stress response membrane protein PspC
STM14_RS09335	115.995	1.61543	0.199679	8.09014	5.95955e-16	4.70702e-15	envelope stress response membrane protein PspB
STM14_RS09340	579.594	0.782033	0.19501	4.01022	6.06628e-05	0.000170488	phage shock protein PspA
STM14_RS09345	174.725	0.129707	0.142174	0.912313	0.361604	0.441147	phage shock protein operon transcriptional activator
STM14_RS09350	376.024	-1.37218	0.145021	-9.46197	3.02195e-21	3.20452e-20	peptide ABC transporter substrate-binding protein SapA
STM14_RS09355	122.522	-1.58578	0.212463	-7.46379	8.40678e-14	5.82624e-13	peptide ABC transporter permease SapB
STM14_RS09360	120.364	-1.60633	0.17121	-9.38219	6.46139e-21	6.71193e-20	peptide ABC transporter permease SapC
STM14_RS09365	201.775	-1.2914	0.19074	-6.77046	1.28378e-11	7.64757e-11	peptide ABC transporter ATP-binding protein SapD
STM14_RS09370	176.152	-0.837923	0.192849	-4.34496	1.39299e-05	4.33217e-05	peptide ABC transporter ATP-binding protein SapF
STM14_RS09375	107.723	-1.12059	0.209097	-5.35919	8.35944e-08	3.41307e-07	EAL domain-containing protein
STM14_RS09380	36.4169	1.51335	0.450524	3.35908	0.000782012	0.00178584	SPI-2 type III secretion system effector kinase SteC
STM14_RS09385	1.06156	-0.739343	0.946456	-0.78117	0.434703	0.514035	hypothetical protein
STM14_RS09390	29.1756	-0.717737	0.353495	-2.0304	0.0423159	0.0674258	hypothetical protein
STM14_RS09395	1640.1	-2.19542	0.162977	-13.4707	2.326e-41	4.8878e-40	enoyl-ACP reductase FabI
STM14_RS09400	74.611	0.990359	0.232511	4.2594	2.04976e-05	6.24332e-05	CMD domain-containing protein
STM14_RS09405	1566.3	-1.9369	0.120783	-16.0362	7.13416e-58	2.2539e-56	exoribonuclease II
STM14_RS09410	309.819	1.21407	0.133823	9.07223	1.1661e-19	1.1199e-18	cyclic di-GMP phosphodiesterase
STM14_RS09415	143.621	0.529375	0.218845	2.41895	0.0155653	0.0274777	hypothetical protein
STM14_RS09420	614.036	0.0798644	0.13639	0.585559	0.558172	0.629216	DeoR/GlpR transcriptional regulator
STM14_RS09425	154.292	0.0016979	0.253887	0.00668762	0.994664	0.995099	osmotically-inducible lipoprotein OsmB
STM14_RS09430	145.845	-2.43261	0.267264	-9.10189	8.87732e-20	8.56148e-19	stress response translation initiation inhibitorYciH
STM14_RS09435	248.019	-2.37498	0.294333	-8.06902	7.0864e-16	5.5874e-15	orotidine-5'-phosphate decarboxylase
STM14_RS09440	332.312	-0.61225	0.137328	-4.45829	8.26154e-06	2.6596e-05	lipopolysaccharide assembly protein LapB
STM14_RS09445	144.797	-0.59876	0.153903	-3.89051	0.000100033	0.000269561	LapA family protein
STM14_RS09450	121.123	0.564534	0.178073	3.17024	0.00152314	0.00329386	phosphatidylglycerophosphatase B
STM14_RS09455	569.131	0.219293	0.210934	1.03963	0.298512	0.374551	GTP cyclohydrolase II
STM14_RS09460	1123.59	1.03101	0.177743	5.80054	6.61031e-09	3.01312e-08	aconitate hydratase AcnA
STM14_RS09465	219.264	-0.0212336	0.225613	-0.0941154	0.925018	0.942506	YmiA family putative membrane protein
STM14_RS09470	551.862	0.431332	0.169737	2.54117	0.0110482	0.020132	HTH-type transcriptional regulator CysB
STM14_RS09475	1221.51	-1.4432	0.116924	-12.343	5.31504e-35	9.29321e-34	type I DNA topoisomerase
STM14_RS09480	127.322	0.0610222	0.227129	0.268667	0.788186	0.830232	YciN family protein
STM14_RS09485	698.662	0.257805	0.162102	1.59038	0.111749	0.159926	protease SohB
STM14_RS09490	461.881	-0.142832	0.127151	-1.12333	0.261298	0.334827	YciK family oxidoreductase
STM14_RS09495	339.603	-0.266899	0.138282	-1.93011	0.0535936	0.0831119	cob(I)yrinic acid a,c-diamide adenosyltransferase
STM14_RS09500	554.78	-1.74707	0.119518	-14.6176	2.16945e-48	5.43074e-47	23S rRNA pseudouridine(2605) synthase RluB
STM14_RS09505	454.415	0.0729536	0.179455	0.406529	0.684354	0.741491	threonylcarbamoyl-AMP synthase
STM14_RS09510	401.387	0.135974	0.141328	0.962111	0.335994	0.415099	5'-3' exoribonuclease
STM14_RS09515	62.9064	-0.713605	0.195645	-3.64745	0.000264858	0.000661207	anthranilate synthase component 1
STM14_RS09520	84.7256	-0.410528	0.237468	-1.72877	0.0838497	0.124059	bifunctional anthranilate synthase glutamate amidotransferase component TrpG/anthranilate phosphoribosyltransferase TrpD
STM14_RS09525	167.47	0.0353867	0.166763	0.212198	0.831953	0.867162	bifunctional indole-3-glycerol-phosphate synthase TrpC/phosphoribosylanthranilate isomerase TrpF
STM14_RS09530	264.812	0.317295	0.159413	1.9904	0.0465466	0.0733253	tryptophan synthase subunit beta
STM14_RS09535	202.451	0.284936	0.165445	1.72224	0.0850269	0.125526	tryptophan synthase subunit alpha
STM14_RS09540	4.18537	1.82163	0.709713	2.56671	0.0102668	0.0188656	general stress protein
STM14_RS09545	1.90805	1.22528	0.876936	1.39723	0.162343	0.22114	ferritin-like domain-containing protein
STM14_RS09550	5.36493	1.39005	0.734815	1.8917	0.0585308	0.0897955	ferritin-like domain-containing protein
STM14_RS09555	86.9701	-1.44334	0.319566	-4.51656	6.28513e-06	2.05512e-05	manganese catalase family protein
STM14_RS09560	698.738	-2.8183	0.391308	-7.20225	5.92254e-13	3.89256e-12	outer membrane protein OmpW
STM14_RS09565	197.861	0.355916	0.163721	2.17392	0.0297113	0.0493858	YkgJ family cysteine cluster protein
STM14_RS09570	588.625	0.0257591	0.134002	0.192229	0.847563	0.881027	UPF0259 family protein
STM14_RS09575	358.389	0.0432138	0.112973	0.382515	0.702079	0.756759	septation protein A
STM14_RS09580	146.638	-1.02162	0.221662	-4.60891	4.04781e-06	1.36446e-05	acyl-CoA thioester hydrolase YciA
STM14_RS09585	227.868	-0.273992	0.169874	-1.61291	0.106763	0.15328	TonB system transport protein TonB
STM14_RS09590	206.475	-0.0529629	0.1352	-0.391739	0.695251	0.750635	YciI family protein
STM14_RS09595	342.896	-0.143387	0.127907	-1.12102	0.262278	0.335895	cardiolipin synthase
STM14_RS09600	185.251	0.241919	0.195252	1.23901	0.215341	0.282577	YciU family protein
STM14_RS09605	230.823	0.879744	0.154905	5.67926	1.35277e-08	5.97593e-08	ion transporter
STM14_RS09610	484.744	-0.158986	0.140492	-1.13164	0.257787	0.330972	murein tripeptide/oligopeptide ABC transporter ATP binding protein OppF
STM14_RS09615	432.658	-0.088179	0.121961	-0.723009	0.469674	0.547893	ABC transporter ATP-binding protein
STM14_RS09620	326.85	0.142999	0.142022	1.00688	0.313993	0.39167	oligopeptide ABC transporter permease OppC
STM14_RS09625	340.011	0.296523	0.176018	1.68461	0.0920633	0.134227	oligopeptide ABC transporter permease OppB
STM14_RS09630	1324.34	0.228632	0.152011	1.50405	0.132569	0.185152	oligopeptide ABC transporter substrate-binding protein OppA
STM14_RS09635	105.511	-0.539339	0.189623	-2.84427	0.0044513	0.00882931	YchE family NAAT transporter
STM14_RS09640	4160.84	-2.4196	0.179414	-13.4861	1.88794e-41	3.98556e-40	bifunctional acetaldehyde-CoA/alcohol dehydrogenase
STM14_RS09645	320.913	-0.423169	0.127467	-3.31984	0.000900676	0.00203151	thymidine kinase
STM14_RS09650	2163.79	-0.0814035	0.266125	-0.305884	0.759693	0.805032	DNA-binding transcriptional regulator H-NS
STM14_RS09655	1454.52	-0.369279	0.136451	-2.70632	0.00680342	0.0130732	UTP--glucose-1-phosphate uridylyltransferase GalU
STM14_RS09660	468.798	0.0581607	0.111107	0.523464	0.600651	0.666727	two-component system response regulator RssB
STM14_RS09665	601.619	0.0355761	0.126153	0.282008	0.777937	0.821132	patatin-like phospholipase RssA
STM14_RS09670	344.705	-0.0914972	0.123034	-0.743677	0.457072	0.536471	YchJ family protein
STM14_RS09675	945.511	0.10266	0.167075	0.614457	0.538914	0.610476	formyltetrahydrofolate deformylase
STM14_RS09690	128.007	0.411749	0.199357	2.06539	0.0388863	0.0625265	sel1 repeat family protein
STM14_RS09695	72.3929	1.18939	0.218891	5.43369	5.52004e-08	2.28674e-07	respiratory nitrate reductase subunit gamma
STM14_RS09700	21.7754	0.923614	0.373008	2.47613	0.0132817	0.0237949	nitrate reductase molybdenum cofactor assembly chaperone
STM14_RS09705	36.6223	0.480983	0.248528	1.93533	0.0529503	0.0822256	nitrate reductase subunit beta
STM14_RS09710	106.929	0.425795	0.192365	2.21348	0.0268649	0.0451129	nitrate reductase subunit alpha
STM14_RS09715	14.5549	0.392023	0.468948	0.835964	0.403175	0.482709	nitrate transporter NarK
STM14_RS09720	280.899	-0.615163	0.233213	-2.63778	0.00834515	0.0157063	nitrate/nitrite two-component system sensor histidine kinase NarX
STM14_RS09725	240.16	0.0477372	0.187926	0.254022	0.799479	0.839041	two-component system response regulator NarL
STM14_RS09730	296.613	0.422697	0.142815	2.95975	0.00307886	0.00631911	YchO/YchP family invasin
STM14_RS09735	218.196	0.0555639	0.173903	0.31951	0.74934	0.796456	hypothetical protein
STM14_RS09740	35.6168	1.4263	0.350056	4.0745	4.61133e-05	0.000132525	putative cation transport regulator ChaB
STM14_RS09745	152.686	-1.15862	0.209487	-5.53075	3.18865e-08	1.35002e-07	sodium-potassium/proton antiporter ChaA
STM14_RS09750	1095.22	-0.513333	0.144932	-3.5419	0.000397262	0.000963398	3-deoxy-8-phosphooctulonate synthase
STM14_RS09755	523.794	-0.693543	0.116825	-5.93659	2.91007e-09	1.37031e-08	tetratricopeptide repeat-containing protein
STM14_RS09760	98.6381	-0.754315	0.198356	-3.80284	0.000143049	0.000372969	SirB family protein
STM14_RS09765	328.924	-1.06598	0.147375	-7.23314	4.71963e-13	3.13343e-12	peptide chain release factor N(5)-glutamine methyltransferase
STM14_RS09770	634.883	-0.892066	0.147212	-6.05972	1.36356e-09	6.61004e-09	peptide chain release factor 1
STM14_RS09775	778.557	-0.285336	0.166006	-1.71883	0.0856447	0.126398	glutamyl-tRNA reductase
STM14_RS09780	348.439	-0.805021	0.126847	-6.34641	2.20399e-10	1.17538e-09	lipoprotein localization protein LolB
STM14_RS09785	728.549	-1.57013	0.170079	-9.23177	2.66185e-20	2.65085e-19	4-(cytidine 5'-diphospho)-2-C-methyl-D-erythritol kinase
STM14_RS09790	3743.93	-2.35603	0.192567	-12.2348	2.02483e-34	3.42278e-33	ribose-phosphate diphosphokinase
STM14_RS09795	451.466	-3.19751	0.199403	-16.0355	7.22422e-58	2.26672e-56	C4-dicarboxylic acid transporter DauA
STM14_RS09800	29.2412	-1.45749	0.483037	-3.01734	0.00255002	0.005305	stress-induced protein YchH
STM14_RS09805	169.749	-1.04732	0.172369	-6.07601	1.23212e-09	6.03673e-09	aminoacyl-tRNA hydrolase
STM14_RS09810	1542.02	-0.775597	0.203122	-3.81838	0.000134333	0.000352249	redox-regulated ATPase YchF
STM14_RS09815	307.951	0.852161	0.142059	5.99865	1.98964e-09	9.49432e-09	DUF4427 domain-containing protein
STM14_RS09820	25.5747	1.41202	0.326558	4.32395	1.53259e-05	4.74059e-05	hydrogenase 1 small subunit
STM14_RS09825	51.3745	1.13546	0.228088	4.97815	6.4194e-07	2.37731e-06	Ni/Fe-hydrogenase large subunit
STM14_RS09830	22.3127	1.18656	0.379166	3.12939	0.00175172	0.00374808	Ni/Fe-hydrogenase b-type cytochrome subunit
STM14_RS09835	11.958	1.07417	0.432835	2.48172	0.0130751	0.0234707	hydrogenase 1 maturation protease
STM14_RS09840	9.06989	1.06664	0.452301	2.35825	0.0183612	0.0319578	hydrogenase-1 operon protein HyaE
STM14_RS09845	21.4626	0.58461	0.304679	1.91877	0.055013	0.0849678	hydrogenase expression/formation protein
STM14_RS09850	50.8168	0.878375	0.246278	3.5666	0.000361638	0.00088497	cytochrome bd-II oxidase subunit 1
STM14_RS09855	44.1451	0.914774	0.231905	3.94461	7.99295e-05	0.000219387	cytochrome d ubiquinol oxidase subunit II
STM14_RS09860	18.0774	1.01137	0.351733	2.8754	0.00403516	0.00810393	cytochrome bd-II oxidase subunit CbdX
STM14_RS09865	1195.21	0.0665017	0.264869	0.251074	0.801757	0.841238	Glu/Leu/Phe/Val dehydrogenase
STM14_RS09870	276.52	1.29964	0.169787	7.65452	1.94033e-14	1.39539e-13	alpha,alpha-trehalase
STM14_RS09875	14.6032	1.27299	0.426555	2.98435	0.00284178	0.00585614	GlsB/YeaQ/YmgE family stress response membrane protein
STM14_RS09880	151.963	-1.60816	0.244598	-6.5747	4.87515e-11	2.76742e-10	flagellar brake protein YcgR
STM14_RS09885	244.214	-1.24745	0.134018	-9.30803	1.30222e-20	1.31688e-19	membrane-bound lytic murein transglycosylase EmtA
STM14_RS09890	200.85	-0.402071	0.145871	-2.75636	0.00584491	0.0113793	muramoyltetrapeptide carboxypeptidase
STM14_RS09895	473.644	-0.0702199	0.115034	-0.610426	0.54158	0.613041	potassium/proton antiporter
STM14_RS09900	470.746	0.655425	0.19123	3.42741	0.000609358	0.00141915	catabolic alanine racemase DadX
STM14_RS09905	784.629	0.642079	0.170913	3.75676	0.000172128	0.000443987	D-amino acid dehydrogenase
STM14_RS09910	155.126	1.69557	0.179505	9.44581	3.5267e-21	3.72253e-20	SpoVR family protein
STM14_RS09915	380.863	-0.019758	0.131572	-0.150169	0.880631	0.907371	fatty acid metabolism transcriptional regulator FadR
STM14_RS09920	900.396	-0.757023	0.141539	-5.34851	8.86801e-08	3.61427e-07	Na(+)/H(+) antiporter NhaB
STM14_RS09925	404.993	-0.784842	0.108239	-7.25102	4.13654e-13	2.75428e-12	disulfide bond formation protein DsbB
STM14_RS09930	162.28	1.09105	0.163105	6.68926	2.24306e-11	1.314e-10	DUF1971 domain-containing protein
STM14_RS09935	73.7197	0.937854	0.304193	3.08308	0.00204868	0.00433687	addiction module toxin, GnsA/GnsB family
STM14_RS09940	85.7674	2.30208	0.226499	10.1637	2.87861e-24	3.44306e-23	hypothetical protein
STM14_RS09945	223.407	0.116096	0.151079	0.768444	0.442223	0.521448	YcgN family cysteine cluster protein
STM14_RS09950	534.117	0.0220629	0.161878	0.136293	0.891589	0.915794	fumarylacetoacetate hydrolase family protein
STM14_RS09955	233.964	-0.0590762	0.176617	-0.334488	0.738011	0.787107	hypothetical protein
STM14_RS09960	765.203	0.0352305	0.10385	0.339245	0.734425	0.784243	septum site-determining protein MinC
STM14_RS09965	2016.94	-0.152773	0.162078	-0.942592	0.345889	0.425046	septum site-determining protein MinD
STM14_RS09970	647.053	-0.0544027	0.142746	-0.381115	0.703118	0.7577	cell division topological specificity factor MinE
STM14_RS09975	134.495	-0.560826	0.205743	-2.72586	0.00641338	0.0123821	ribonuclease D
STM14_RS09980	124.941	-0.00430673	0.263042	-0.0163728	0.986937	0.990525	IS200/IS605-like element IS200F family transposase
STM14_RS09985	298.189	-1.38044	0.193349	-7.13967	9.35572e-13	6.08787e-12	long-chain-fatty-acid--CoA ligase FadD
STM14_RS09990	255.921	-1.19381	0.132013	-9.0431	1.52287e-19	1.45339e-18	Slp family lipoprotein
STM14_RS09995	239.378	-1.6034	0.166097	-9.65339	4.75592e-22	5.22467e-21	tRNA (adenosine(37)-N6)-threonylcarbamoyltransferase complex dimerization subunit type 1 TsaB
STM14_RS10000	453.141	-0.511514	0.137072	-3.73172	0.000190179	0.000486438	ATP-dependent DNA helicase
STM14_RS10005	436.027	-0.392256	0.200263	-1.95871	0.0501469	0.0784841	RidA family protein
STM14_RS10010	98.6298	0.382008	0.188781	2.02355	0.0430165	0.0684232	YoaH family protein
STM14_RS10015	668.327	0.120217	0.169894	0.707598	0.479195	0.557014	aminodeoxychorismate synthase component 1
STM14_RS10020	194.828	0.359652	0.143805	2.50097	0.0123853	0.0223395	CoA pyrophosphatase
STM14_RS10025	2446.24	0.540461	0.246007	2.19694	0.0280249	0.0469232	L-serine ammonia-lyase
STM14_RS10030	139.542	0.756159	0.227565	3.32282	0.000891131	0.00201196	cyclic diguanylate phosphodiesterase
STM14_RS10035	1236.13	0.179168	0.160882	1.11366	0.265426	0.339262	CNNM family cation transport protein YoaE
STM14_RS10045	2221.56	-4.00588	0.25624	-15.6333	4.3178e-55	1.27612e-53	PTS mannose transporter subunit IIAB
STM14_RS10050	1912.33	-3.66352	0.270684	-13.5343	9.811e-42	2.09043e-40	PTS mannose transporter subunit IIC
STM14_RS10055	2014.01	-3.5634	0.283298	-12.5783	2.78101e-36	5.09592e-35	PTS mannose transporter subunit IID
STM14_RS10060	99.3422	-1.6289	0.294444	-5.53212	3.16386e-08	1.34076e-07	DUF986 domain-containing protein
[truncated: 2,780 more rows]
